# Supplementary material for: 8-Methyl-2,3,4,9-tetra­hydro-1H-carbazol-1-one
Source: Acta Crystallogr Sect E Struct Rep Online. 2010 Aug 11;66(Pt 9):o2299–300. doi: 10.1107/S1600536810031545 (PMC3007954; doi:10.1107/S1600536810031545)
Supplement: Supplementary file 1 [file e-66-o2299-sup1.cif]

##############################################################################
###                                                                        ###
###        Electronic paper (Acta Crystallographica Section E)             ###
###                                                                        ###
##############################################################################
#                                                                            #
# This CIF contains the data in a paper accepted for publication in Acta     #
# Crystallographica Section E. It conforms to the requirements of Notes      #
# for Authors for Section E, and has been peer reviewed under the auspices   #
# of the IUCr Commission on Journals.                                        #
#                                                                            #
# Full details of the Crystallographic Information File format               #
# are given in the paper "The Crystallographic Information File (CIF):       #
# a New Standard Archive File for Crystallography" by S. R. Hall, F. H.      #
# Allen and I. D. Brown [Acta Cryst. (1991), A47, 655-685].                  #
#                                                                            #
# The current version of the core CIF dictionary is obtainable from          #
# ftp://ftp.iucr.org/pub/cif_core.dic. The current version number is 2.4.    #
#                                                                            #
# Software is freely available for graphical display of the structure(s) in  #
# this CIF.  For information consult the CIF home page http://www.iucr.org/  #
# cif/home.html                                                              #
#                                                                            #
# This file may be used for bona fide research purposes within the           #
# scientific community so long as proper attribution is given to the journal # 
# article from which it was obtained.                                        #
#                                                                            #
##############################################################################
                                             
data_global
_audit_creation_method     'PLATON <TABLE ACC> option'
_journal_date_recd_electronic     2010-07-19
_journal_date_accepted     2010-08-05
_journal_name_full     'Acta Crystallographica, Section E'
_journal_year     2010
_journal_volume     66
_journal_issue      9
_journal_page_first     o2299
_journal_page_last     o2300
_journal_paper_category     QO
_journal_coeditor_code     JJ2046
_publ_contact_author_name     'A. Thiruvalluvar'
_publ_contact_author_address
;
PG Research Department of Physics,
Rajah Serfoji Government College(Autonomous),
Thanjavur - 613 005,
Tamilnadu,
India.
;
_publ_contact_author_email     'athiru@vsnl.net'
_publ_contact_author_fax     'none'
_publ_contact_author_phone     '+91 4362 255490'
_publ_section_title
;
8-Methyl-2,3,4,9-tetrahydro-1<i>H</i>-carbazol-1-one
;
_publ_section_title_footnote     .
loop_
    _publ_author_name
    _publ_author_footnote
    _publ_author_address
    'Archana, R.' ?
;
PG Research Department of Physics,
Rajah Serfoji Government College (Autonomous),
Thanjavur 613 005,
Tamilnadu,
India
;
    'Yamuna, E.' ?
;
Department of Chemistry,
Bharathiar University,
Coimbatore 641 046,
Tamilnadu,
India
;
    'Rajendra Prasad, K. J.' ?
;
Department of Chemistry,
Bharathiar University,
Coimbatore 641 046,
Tamilnadu,
India
;
    'Thiruvalluvar, A.' ?
;
PG Research Department of Physics,
Rajah Serfoji Government College (Autonomous),
Thanjavur 613 005,
Tamilnadu,
India
;
    'Butcher, R. J.' ?
;
Department of Chemistry,
Howard University,
525 College Street NW,
Washington, DC 20059,
USA
;
_publ_section_synopsis     .
data_I
_chemical_name_systematic
;
8-Methyl-2,3,4,9-tetrahydro-1<i>H</i>-carbazol-1-one
;
_chemical_name_common     carbazole
_chemical_formula_moiety     'C13 H13 N O'
_chemical_formula_sum     'C13 H13 N O'
_chemical_formula_structural     'C13 H13 N O'
_chemical_formula_iupac     'C13 H13 N O'
_chemical_formula_weight     199.24
_chemical_melting_point     443
_symmetry_cell_setting     monoclinic
_symmetry_space_group_name_H-M     'P 21/n'
_symmetry_space_group_name_Hall     '-P 2yn'
loop_
    _symmetry_equiv_pos_site_id
    _symmetry_equiv_pos_as_xyz
    1 x,y,z
    2 1/2-x,1/2+y,1/2-z
    3 -x,-y,-z
    4 1/2+x,1/2-y,1/2+z
_cell_length_a     10.5245(2)
_cell_length_b     7.15640(10)
_cell_length_c     13.5870(3)
_cell_angle_alpha     90
_cell_angle_beta     93.960(2)
_cell_angle_gamma     90
_cell_volume     1020.90(3)
_cell_formula_units_Z     4
_cell_measurement_reflns_used     3169
_cell_measurement_theta_min     5.4955
_cell_measurement_theta_max     73.9750
_cell_measurement_temperature     110(2)
_cell_special_details     ?
_exptl_crystal_description     'prism'
_exptl_crystal_colour     'colourless'
_exptl_crystal_size_max     0.51
_exptl_crystal_size_mid     0.42
_exptl_crystal_size_min     0.34
_exptl_crystal_size_rad     ?
_exptl_crystal_density_diffrn     1.296
_exptl_crystal_density_meas     ?
_exptl_crystal_density_method     'Not Measured'
_exptl_crystal_F_000     424
_exptl_absorpt_coefficient_mu     0.648
_exptl_absorpt_correction_type     multi-scan
_exptl_absorpt_process_details
;
(CrysAlis Pro; Oxford Diffraction, 2009)
;
_exptl_absorpt_correction_T_min     0.75137
_exptl_absorpt_correction_T_max     1.00000
_exptl_special_details
;
;
_diffrn_ambient_temperature     110(2)
_diffrn_radiation_type     CuK\a
_diffrn_radiation_wavelength     1.54184
_diffrn_radiation_source     'Enhance (Cu) X-ray Source'
_diffrn_radiation_monochromator     graphite
_diffrn_measurement_device_type     'Oxford Diffraction Xcalibur Ruby Gemini'
_diffrn_measurement_method     '\w scans'
_diffrn_detector_area_resol_mean     10.5081
_diffrn_reflns_number     3655
_diffrn_reflns_av_R_equivalents     0.0160
_diffrn_reflns_av_sigmaI/netI     0.0157
_diffrn_reflns_theta_min     5.50
_diffrn_reflns_theta_max     74.14
_diffrn_reflns_theta_full     67.50
_diffrn_measured_fraction_theta_max     0.968
_diffrn_measured_fraction_theta_full     0.995
_diffrn_reflns_limit_h_min     -13
_diffrn_reflns_limit_h_max     12
_diffrn_reflns_limit_k_min     -8
_diffrn_reflns_limit_k_max     8
_diffrn_reflns_limit_l_min     -16
_diffrn_reflns_limit_l_max     12
_refine_special_details
;
Refinement of <i>F</i>^2^ against ALL reflections. The weighted <i>R</i>-factor
<i>wR</i> and goodness of fit <i>S</i> are based on <i>F</i>^2^, conventional
<i>R</i>-factors <i>R</i> are based on <i>F</i>, with <i>F</i> set to zero for
negative <i>F</i>^2^. The threshold expression of <i>F</i>^2^ >
2\s(<i>F</i>^2^) is used only for calculating <i>R</i>-factors(gt) <i>etc</i>.
and is not relevant to the choice of reflections for refinement.
<i>R</i>-factors based on <i>F</i>^2^ are statistically about twice as large
as those based on <i>F</i>, and <i>R</i>- factors based on ALL data will be
even larger.
;
_reflns_number_total     2005
_reflns_number_gt     1882
_reflns_threshold_expression     I>2\s(I)
_refine_ls_structure_factor_coef     Fsqd
_refine_ls_matrix_type     full
_refine_ls_R_factor_all     0.0463
_refine_ls_R_factor_gt     0.0442
_refine_ls_wR_factor_gt     0.1180
_refine_ls_wR_factor_ref     0.1198
_refine_ls_goodness_of_fit_ref     1.052
_refine_ls_restrained_S_all     1.052
_refine_ls_number_reflns     2005
_refine_ls_number_parameters     141
_refine_ls_number_restraints     0
_refine_ls_hydrogen_treatment     mixed
_refine_ls_weighting_scheme     calc
_refine_ls_weighting_details
         'calc w=1/[\s^2^(Fo^2^)+(0.0737P)^2^+0.4222P] where P=(Fo^2^+2Fc^2^)/3'
_atom_sites_solution_hydrogens     geom
_atom_sites_solution_primary     direct
_atom_sites_solution_secondary     difmap
_refine_ls_shift/su_max     0.001
_refine_ls_shift/su_max_lt     0.001
_refine_ls_shift/su_mean     <0.001
_refine_diff_density_max     0.333
_refine_diff_density_min     -0.300
_refine_ls_extinction_method     none
_refine_ls_extinction_coef     ?
loop_
    _atom_type_symbol
    _atom_type_description
    _atom_type_scat_dispersion_real
    _atom_type_scat_dispersion_imag
    _atom_type_scat_source
    O O 0.0492 0.0322 'International Tables Vol C Tables 4.2.6.8 and 6.1.1.4'
    N N 0.0311 0.0180 'International Tables Vol C Tables 4.2.6.8 and 6.1.1.4'
    H H 0.0000 0.0000 'International Tables Vol C Tables 4.2.6.8 and 6.1.1.4'
    C C 0.0181 0.0091 'International Tables Vol C Tables 4.2.6.8 and 6.1.1.4'
_computing_data_collection     'CrysAlis PRO (Oxford Diffraction, 2009)'
_computing_cell_refinement     'CrysAlis PRO'
_computing_data_reduction     'CrysAlis PRO'
_computing_structure_solution     'SHELXS97 (Sheldrick, 2008)'
_computing_structure_refinement     'SHELXL97 (Sheldrick, 2008)'
_computing_molecular_graphics     'ORTEP-3 (Farrugia, 1997)'
_computing_publication_material     'PLATON (Spek, 2009)'
loop_
    _atom_site_type_symbol
    _atom_site_label
    _atom_site_fract_x
    _atom_site_fract_y
    _atom_site_fract_z
    _atom_site_U_iso_or_equiv
    _atom_site_thermal_displace_type
    _atom_site_calc_flag
    _atom_site_refinement_flags
    _atom_site_occupancy
    O O1 -0.14139(9) 0.43448(14) 0.05682(7) 0.0252(3) Uani d . 1.000
    N N9 0.11062(10) 0.26331(16) 0.07724(8) 0.0180(3) Uani d . 1.000
    C C1 -0.12572(12) 0.27613(18) 0.09016(9) 0.0180(3) Uani d . 1.000
    C C2 -0.23534(12) 0.15732(18) 0.11989(9) 0.0188(3) Uani d . 1.000
    C C3 -0.19848(12) 0.01890(19) 0.20323(10) 0.0211(4) Uani d . 1.000
    C C4 -0.08735(12) -0.10760(18) 0.17805(9) 0.0202(3) Uani d . 1.000
    C C4A 0.01788(12) 0.00943(17) 0.14160(9) 0.0171(3) Uani d . 1.000
    C C4B 0.15114(12) -0.02537(18) 0.13993(9) 0.0177(3) Uani d . 1.000
    C C5 0.22998(13) -0.17717(18) 0.16994(9) 0.0207(4) Uani d . 1.000
    C C6 0.35880(13) -0.16125(19) 0.15961(10) 0.0229(4) Uani d . 1.000
    C C7 0.41100(12) 0.00095(19) 0.11902(10) 0.0215(4) Uani d . 1.000
    C C8 0.33738(12) 0.15274(18) 0.08785(9) 0.0194(4) Uani d . 1.000
    C C8A 0.20563(12) 0.13615(17) 0.09939(9) 0.0174(3) Uani d . 1.000
    C C9A -0.00264(12) 0.18558(18) 0.10250(9) 0.0171(3) Uani d . 1.000
    C C18 0.39245(13) 0.3254(2) 0.04456(11) 0.0274(4) Uani d . 1.000
    H H2A -0.30348 0.24034 0.14124 0.0226 Uiso calc R 1.000
    H H2B -0.27040 0.08665 0.06153 0.0226 Uiso calc R 1.000
    H H3A -0.17410 0.08918 0.26440 0.0254 Uiso calc R 1.000
    H H3B -0.27315 -0.05960 0.21569 0.0254 Uiso calc R 1.000
    H H4A -0.11694 -0.19866 0.12660 0.0242 Uiso calc R 1.000
    H H4B -0.05557 -0.17803 0.23745 0.0242 Uiso calc R 1.000
    H H5 0.19525 -0.28723 0.19651 0.0248 Uiso calc R 1.000
    H H6 0.41364 -0.26137 0.18020 0.0275 Uiso calc R 1.000
    H H7 0.50030 0.00602 0.11288 0.0258 Uiso calc R 1.000
    H H9 0.1191(16) 0.367(3) 0.0455(13) 0.028(4) Uiso d . 1.000
    H H18A 0.48445 0.30932 0.04072 0.0411 Uiso calc R 1.000
    H H18B 0.35236 0.34649 -0.02177 0.0411 Uiso calc R 1.000
    H H18C 0.37648 0.43317 0.08648 0.0411 Uiso calc R 1.000
loop_
    _atom_site_aniso_label
    _atom_site_aniso_U_11
    _atom_site_aniso_U_22
    _atom_site_aniso_U_33
    _atom_site_aniso_U_12
    _atom_site_aniso_U_13
    _atom_site_aniso_U_23
    O1 0.0232(5) 0.0218(5) 0.0312(5) 0.0037(4) 0.0057(4) 0.0081(4)
    N9 0.0179(5) 0.0162(5) 0.0203(5) 0.0005(4) 0.0034(4) 0.0027(4)
    C1 0.0204(6) 0.0198(6) 0.0140(6) 0.0004(5) 0.0021(4) -0.0001(5)
    C2 0.0171(6) 0.0201(6) 0.0195(6) 0.0003(5) 0.0026(5) -0.0010(5)
    C3 0.0209(6) 0.0217(7) 0.0214(6) -0.0013(5) 0.0059(5) 0.0027(5)
    C4 0.0218(6) 0.0181(6) 0.0210(6) -0.0010(5) 0.0042(5) 0.0034(5)
    C4A 0.0201(6) 0.0178(6) 0.0136(6) -0.0005(5) 0.0019(4) -0.0002(4)
    C4B 0.0211(6) 0.0186(6) 0.0133(6) 0.0003(5) 0.0016(4) -0.0008(4)
    C5 0.0252(7) 0.0189(6) 0.0179(6) 0.0016(5) 0.0013(5) 0.0030(5)
    C6 0.0239(7) 0.0224(7) 0.0220(6) 0.0060(5) -0.0017(5) 0.0018(5)
    C7 0.0173(6) 0.0260(7) 0.0209(6) 0.0022(5) -0.0003(5) -0.0019(5)
    C8 0.0193(6) 0.0209(7) 0.0181(6) -0.0005(5) 0.0016(5) -0.0017(5)
    C8A 0.0196(6) 0.0181(6) 0.0145(6) 0.0014(5) 0.0006(4) -0.0008(4)
    C9A 0.0179(6) 0.0183(6) 0.0154(6) -0.0010(5) 0.0031(4) 0.0001(4)
    C18 0.0191(7) 0.0248(7) 0.0385(8) -0.0009(5) 0.0045(5) 0.0046(6)
_geom_special_details
;
Bond distances, angles <i>etc</i>. have been calculated using the rounded
fractional coordinates. All su's are estimated from the variances of the
(full) variance-covariance matrix. The cell e.s.d.'s are taken into account in
the estimation of distances, angles and torsion angles
;
loop_
    _geom_bond_atom_site_label_1
    _geom_bond_atom_site_label_2
    _geom_bond_site_symmetry_1
    _geom_bond_site_symmetry_2
    _geom_bond_distance
    _geom_bond_publ_flag
    O1 C1 . . 1.2273(16) no
    N9 C8A . . 1.3700(17) no
    N9 C9A . . 1.3801(17) no
    N9 H9 . . 0.87(2) no
    C1 C9A . . 1.4478(18) no
    C1 C2 . . 1.5105(18) no
    C2 C3 . . 1.5340(18) no
    C3 C4 . . 1.5362(18) no
    C4 C4A . . 1.4997(18) no
    C4A C4B . . 1.4262(18) no
    C4A C9A . . 1.3792(18) no
    C4B C8A . . 1.4185(18) no
    C4B C5 . . 1.4100(18) no
    C5 C6 . . 1.3773(19) no
    C6 C7 . . 1.4125(19) no
    C7 C8 . . 1.3836(18) no
    C8 C8A . . 1.4112(18) no
    C8 C18 . . 1.5019(19) no
    C2 H2A . . 0.9900 no
    C2 H2B . . 0.9900 no
    C3 H3A . . 0.9900 no
    C3 H3B . . 0.9900 no
    C4 H4A . . 0.9900 no
    C4 H4B . . 0.9900 no
    C5 H5 . . 0.9500 no
    C6 H6 . . 0.9500 no
    C7 H7 . . 0.9500 no
    C18 H18A . . 0.9800 no
    C18 H18B . . 0.9800 no
    C18 H18C . . 0.9800 no
loop_
    _geom_contact_atom_site_label_1
    _geom_contact_atom_site_label_2
    _geom_contact_distance
    _geom_contact_site_symmetry_1
    _geom_contact_site_symmetry_2
    _geom_contact_publ_flag
    O1 N9 2.9173(14) . . no
    O1 C18 3.3659(17) . 3_565 no
    O1 N9 2.8603(15) . 3_565 no
    O1 H9 2.798(17) . . no
    O1 H4A 2.8000 . 1_565 no
    O1 H9 2.01(2) . 3_565 no
    O1 H18B 2.7300 . 3_565 no
    N9 O1 2.9173(14) . . no
    N9 O1 2.8603(15) . 3_565 no
    N9 H4A 2.8100 . 3_555 no
    C1 C4B 3.5986(18) . 3_555 no
    C4A C9A 3.5916(17) . 3_555 no
    C4B C1 3.5986(18) . 3_555 no
    C5 C8A 3.4312(17) . 2_545 no
    C8A C5 3.4312(17) . 2_555 no
    C9A C4A 3.5916(17) . 3_555 no
    C18 O1 3.3659(17) . 3_565 no
    C2 H3B 3.0100 . 2_455 no
    C2 H7 2.9800 . 1_455 no
    C3 H2A 2.9000 . 2_445 no
    C4 H2A 2.9900 . 2_445 no
    C4A H6 2.9700 . 2_555 no
    C6 H18C 3.0800 . 1_545 no
    C7 H2B 2.8500 . 3_555 no
    C8 H2B 2.7100 . 3_555 no
    C8 H5 3.0000 . 2_555 no
    C8A H5 2.9500 . 2_555 no
    C8A H2B 2.8300 . 3_555 no
    C9A H3A 3.0200 . . no
    C9A H6 3.0600 . 2_555 no
    C18 H9 2.893(17) . . no
    H2A H18A 2.5800 . 1_455 no
    H2A C3 2.9000 . 2_455 no
    H2A C4 2.9900 . 2_455 no
    H2A H3B 2.5000 . 2_455 no
    H2A H4B 2.3700 . 2_455 no
    H2B C7 2.8500 . 3_555 no
    H2B C8 2.7100 . 3_555 no
    H2B C8A 2.8300 . 3_555 no
    H3A C9A 3.0200 . . no
    H3A H3B 2.5900 . 2_455 no
    H3B C2 3.0100 . 2_445 no
    H3B H2A 2.5000 . 2_445 no
    H3B H3A 2.5900 . 2_445 no
    H4A O1 2.8000 . 1_545 no
    H4A N9 2.8100 . 3_555 no
    H4B H2A 2.3700 . 2_445 no
    H5 C8 3.0000 . 2_545 no
    H5 C8A 2.9500 . 2_545 no
    H6 H18C 2.5500 . 1_545 no
    H6 C4A 2.9700 . 2_545 no
    H6 C9A 3.0600 . 2_545 no
    H7 C2 2.9800 . 1_655 no
    H7 H18A 2.3800 . . no
    H9 O1 2.798(17) . . no
    H9 C18 2.893(17) . . no
    H9 O1 2.01(2) . 3_565 no
    H18A H2A 2.5800 . 1_655 no
    H18A H7 2.3800 . . no
    H18B O1 2.7300 . 3_565 no
    H18C C6 3.0800 . 1_565 no
    H18C H6 2.5500 . 1_565 no
loop_
    _geom_angle_atom_site_label_1
    _geom_angle_atom_site_label_2
    _geom_angle_atom_site_label_3
    _geom_angle_site_symmetry_1
    _geom_angle_site_symmetry_2
    _geom_angle_site_symmetry_3
    _geom_angle
    _geom_angle_publ_flag
    C8A N9 C9A . . . 107.91(11) no
    C9A N9 H9 . . . 126.1(11) no
    C8A N9 H9 . . . 125.4(11) no
    O1 C1 C9A . . . 123.53(12) no
    O1 C1 C2 . . . 122.20(11) no
    C2 C1 C9A . . . 114.26(11) no
    C1 C2 C3 . . . 113.70(10) no
    C2 C3 C4 . . . 111.95(11) no
    C3 C4 C4A . . . 109.60(10) no
    C4B C4A C9A . . . 106.35(11) no
    C4 C4A C4B . . . 131.09(11) no
    C4 C4A C9A . . . 122.55(11) no
    C5 C4B C8A . . . 119.64(12) no
    C4A C4B C8A . . . 106.76(11) no
    C4A C4B C5 . . . 133.60(12) no
    C4B C5 C6 . . . 118.07(12) no
    C5 C6 C7 . . . 121.33(12) no
    C6 C7 C8 . . . 122.68(12) no
    C7 C8 C18 . . . 122.87(12) no
    C7 C8 C8A . . . 115.70(11) no
    C8A C8 C18 . . . 121.43(11) no
    N9 C8A C8 . . . 128.87(11) no
    C4B C8A C8 . . . 122.58(11) no
    N9 C8A C4B . . . 108.55(11) no
    C1 C9A C4A . . . 124.67(12) no
    N9 C9A C1 . . . 124.89(11) no
    N9 C9A C4A . . . 110.44(11) no
    C1 C2 H2A . . . 109.00 no
    C1 C2 H2B . . . 109.00 no
    C3 C2 H2A . . . 109.00 no
    C3 C2 H2B . . . 109.00 no
    H2A C2 H2B . . . 108.00 no
    C2 C3 H3A . . . 109.00 no
    C2 C3 H3B . . . 109.00 no
    C4 C3 H3A . . . 109.00 no
    C4 C3 H3B . . . 109.00 no
    H3A C3 H3B . . . 108.00 no
    C3 C4 H4A . . . 110.00 no
    C3 C4 H4B . . . 110.00 no
    C4A C4 H4A . . . 110.00 no
    C4A C4 H4B . . . 110.00 no
    H4A C4 H4B . . . 108.00 no
    C4B C5 H5 . . . 121.00 no
    C6 C5 H5 . . . 121.00 no
    C5 C6 H6 . . . 119.00 no
    C7 C6 H6 . . . 119.00 no
    C6 C7 H7 . . . 119.00 no
    C8 C7 H7 . . . 119.00 no
    C8 C18 H18A . . . 109.00 no
    C8 C18 H18B . . . 109.00 no
    C8 C18 H18C . . . 109.00 no
    H18A C18 H18B . . . 109.00 no
    H18A C18 H18C . . . 109.00 no
    H18B C18 H18C . . . 109.00 no
loop_
    _geom_torsion_atom_site_label_1
    _geom_torsion_atom_site_label_2
    _geom_torsion_atom_site_label_3
    _geom_torsion_atom_site_label_4
    _geom_torsion_site_symmetry_1
    _geom_torsion_site_symmetry_2
    _geom_torsion_site_symmetry_3
    _geom_torsion_site_symmetry_4
    _geom_torsion
    _geom_torsion_publ_flag
    C9A N9 C8A C4B . . . . -0.22(14) no
    C9A N9 C8A C8 . . . . -179.22(12) no
    C8A N9 C9A C1 . . . . -179.79(12) no
    C8A N9 C9A C4A . . . . 0.45(14) no
    O1 C1 C2 C3 . . . . -150.62(12) no
    C9A C1 C2 C3 . . . . 30.63(15) no
    O1 C1 C9A N9 . . . . -1.1(2) no
    O1 C1 C9A C4A . . . . 178.62(12) no
    C2 C1 C9A N9 . . . . 177.62(11) no
    C2 C1 C9A C4A . . . . -2.64(18) no
    C1 C2 C3 C4 . . . . -55.14(14) no
    C2 C3 C4 C4A . . . . 48.86(14) no
    C3 C4 C4A C4B . . . . 156.41(13) no
    C3 C4 C4A C9A . . . . -22.29(16) no
    C4 C4A C4B C5 . . . . 0.6(2) no
    C4 C4A C4B C8A . . . . -178.52(12) no
    C9A C4A C4B C5 . . . . 179.47(14) no
    C9A C4A C4B C8A . . . . 0.33(14) no
    C4 C4A C9A N9 . . . . 178.50(11) no
    C4 C4A C9A C1 . . . . -1.27(19) no
    C4B C4A C9A N9 . . . . -0.48(14) no
    C4B C4A C9A C1 . . . . 179.75(12) no
    C4A C4B C5 C6 . . . . -178.27(13) no
    C8A C4B C5 C6 . . . . 0.78(18) no
    C4A C4B C8A N9 . . . . -0.07(14) no
    C4A C4B C8A C8 . . . . 179.00(11) no
    C5 C4B C8A N9 . . . . -179.35(11) no
    C5 C4B C8A C8 . . . . -0.28(19) no
    C4B C5 C6 C7 . . . . -0.81(19) no
    C5 C6 C7 C8 . . . . 0.3(2) no
    C6 C7 C8 C8A . . . . 0.20(19) no
    C6 C7 C8 C18 . . . . -179.93(14) no
    C7 C8 C8A N9 . . . . 178.66(12) no
    C7 C8 C8A C4B . . . . -0.21(18) no
    C18 C8 C8A N9 . . . . -1.2(2) no
    C18 C8 C8A C4B . . . . 179.92(12) no
loop_
    _geom_hbond_atom_site_label_D
    _geom_hbond_atom_site_label_H
    _geom_hbond_atom_site_label_A
    _geom_hbond_site_symmetry_A
    _geom_hbond_distance_DH
    _geom_hbond_distance_HA
    _geom_hbond_distance_DA
    _geom_hbond_angle_DHA
    _geom_hbond_publ_flag
    N9 H9 O1 3_565 0.87(2) 2.01(2) 2.8603(15) 165.9(18) yes
    C2 H2B Cg3 3_555 0.99 2.64 3.5429(13) 152 yes
    C5 H5 Cg3 2_545 0.95 2.86 3.6414(14) 140 yes
