# Supplementary material for: 8-Methyl-2,3,4,9-tetra­hydro-1H-carbazol-1-one
Source: Acta Crystallogr Sect E Struct Rep Online. 2010 Aug 11;66(Pt 9):o2299–300. doi: 10.1107/S1600536810031545 (PMC3007954; doi:10.1107/S1600536810031545)
Supplement: Supplementary file 2 [file e-66-o2299-Isup2.hkl]

#
# h,k,l, Fc-squared, Fo-squared, sigma(Fo-squared) and status flag
#
data_I
_shelx_title ' ot-c in P 21/n  Z=4 C13H13N1O1'
_shelx_refln_list_code          4
_shelx_F_calc_maximum       62.75
_exptl_crystal_F_000       424.00
_reflns_d_resolution_high  0.8014
 
loop_
 _symmetry_equiv_pos_as_xyz
 'x, y, z'
 '-x+1/2, y+1/2, -z+1/2'
 '-x, -y, -z'
 'x-1/2, -y-1/2, z-1/2'
 
_cell_length_a    10.5245
_cell_length_b     7.1564
_cell_length_c    13.5870
_cell_angle_alpha  90.000
_cell_angle_beta   93.960
_cell_angle_gamma  90.000
 
_shelx_F_squared_multiplier     1.000
 
loop_
 _refln_index_h
 _refln_index_k
 _refln_index_l
 _refln_F_squared_calc
 _refln_F_squared_meas
 _refln_F_squared_sigma
 _refln_observed_status
   2   0   0     1251.91     1117.75     13.26 o
   4   0   0     2649.03     2411.14     36.92 o
   6   0   0       65.31       88.79      1.67 o
   8   0   0     1172.46     1210.36      7.59 o
  10   0   0      125.67      130.03      2.78 o
  12   0   0        8.62        8.89      0.68 o
   1   1   0      647.89      613.47      1.71 o
   2   1   0      108.79      106.85      1.36 o
   3   1   0      191.23      211.79      1.18 o
   4   1   0      567.84      614.32      8.26 o
   5   1   0     1401.35     1545.27      6.61 o
   6   1   0        0.00        1.28      1.12 o
   7   1   0      256.76      285.08      6.46 o
   8   1   0       52.96       60.44      0.93 o
   9   1   0      160.13      152.85      8.32 o
  10   1   0       60.84       68.75      5.53 o
  11   1   0       23.04       31.88      1.55 o
  12   1   0       59.03       81.71      4.74 o
   0   2   0      108.74       74.08      0.63 o
   1   2   0       63.19       60.17      3.02 o
   2   2   0       47.48       48.81      0.32 o
   3   2   0      368.94      382.94      3.49 o
   4   2   0       36.94       36.01      1.04 o
   5   2   0      176.44      189.08      3.42 o
   6   2   0      223.15      253.69      8.06 o
   7   2   0      261.13      262.12      6.86 o
   8   2   0      304.57      281.10      2.51 o
   9   2   0      121.89      108.58      1.59 o
  10   2   0        9.53        8.09      0.85 o
  11   2   0        2.01        3.03      0.67 o
  12   2   0       25.82       36.16      1.14 o
   1   3   0       70.26       71.42      0.65 o
   2   3   0      429.27      495.58      3.14 o
   3   3   0      439.67      501.47      3.82 o
   4   3   0      160.33      169.20      2.36 o
   5   3   0       47.98       44.29      1.32 o
   6   3   0      163.75      165.83      5.63 o
   7   3   0      741.39      710.68     17.51 o
   8   3   0      102.91       82.77      2.19 o
   9   3   0      534.72      501.71      7.06 o
  10   3   0        0.26        0.23      0.72 o
  11   3   0       22.68       28.35      1.16 o
  12   3   0       12.76       15.02      0.70 o
   0   4   0      109.42      127.97      1.29 o
   1   4   0      435.17      467.72      3.82 o
   2   4   0      492.11      554.79      4.36 o
   3   4   0       51.01       55.44      1.54 o
   4   4   0       94.52      128.36      7.86 o
   5   4   0       31.63       34.21      1.82 o
   6   4   0       23.01       18.23      0.81 o
   7   4   0      315.53      281.75     11.02 o
   8   4   0       31.67       24.97      0.83 o
   9   4   0      104.40      102.42      1.49 o
  10   4   0       69.01       61.98      1.06 o
  11   4   0        0.86        2.33      0.52 o
   1   5   0       35.12       41.96      1.57 o
   2   5   0      119.69      127.30      1.64 o
   3   5   0       40.49       39.18      0.90 o
   4   5   0      120.45      121.54      1.55 o
   5   5   0      656.32      532.36      4.60 o
   6   5   0       24.85       22.55      1.06 o
   7   5   0      126.28      133.84      8.03 o
   8   5   0       85.78       70.22      3.38 o
   9   5   0       17.34       14.79      1.29 o
  10   5   0        0.23        0.66      0.60 o
   0   6   0      958.65      976.05     22.21 o
   1   6   0      118.31      117.78      1.68 o
   2   6   0       38.18       40.50      1.01 o
   3   6   0        6.42        6.57      0.67 o
   4   6   0      318.57      295.82      3.55 o
   5   6   0        2.54        4.21      0.60 o
   6   6   0       38.27       33.04      1.22 o
   7   6   0       13.43       11.03      0.78 o
   8   6   0       10.95       11.04      0.69 o
   9   6   0      133.95      153.01      1.77 o
   1   7   0       71.42       65.55      1.36 o
   2   7   0      393.35      357.92      2.93 o
   3   7   0       88.54       81.61      1.38 o
   4   7   0       13.02        8.67      0.70 o
   5   7   0       45.73       34.82      1.16 o
   6   7   0        0.43        0.01      0.47 o
   7   7   0        0.10        0.76      0.39 o
   8   7   0      148.17      160.98      1.54 o
   0   8   0       29.57       29.20      1.09 o
   1   8   0      178.90      169.14      2.06 o
   2   8   0        3.69        4.39      0.40 o
   3   8   0        1.68        2.82      0.35 o
   4   8   0       13.05       10.49      0.74 o
   5   8   0        4.69        5.36      0.29 o
 -11   0   1      111.13       94.84      2.28 o
  -9   0   1      789.48      713.38      6.26 o
  -7   0   1      154.28      131.50      2.26 o
  -5   0   1       38.21       41.04      3.59 o
  -3   0   1        1.11        2.59      0.53 o
   1   0   1      848.47      760.62      6.38 o
   3   0   1     1251.77     1148.51      3.92 o
   5   0   1      850.94      921.36      4.69 o
   7   0   1       75.17       65.49      1.63 o
   9   0   1      115.69      116.89      2.68 o
  11   0   1       94.92       98.65      4.38 o
 -12   1   1       27.68       37.17      0.97 o
 -11   1   1      141.80      153.16      5.94 o
 -10   1   1      291.68      284.77     10.43 o
  -9   1   1      612.88      563.83     13.05 o
  -8   1   1       80.94       87.64      1.44 o
  -7   1   1      240.09      253.00      2.20 o
  -6   1   1        6.01        1.04      0.30 o
  -5   1   1       41.36       53.37      0.92 o
  -4   1   1      633.05      635.89      2.43 o
  -3   1   1     1433.66     1353.36      1.75 o
  -2   1   1      468.56      448.11      4.75 o
  -1   1   1      300.36      315.13      0.88 o
   0   1   1     3938.03     2970.32     16.97 o
   1   1   1      462.33      432.23      1.13 o
   2   1   1      130.40      127.95      3.98 o
   3   1   1      570.80      551.11      2.65 o
   4   1   1     1370.58     1285.62     19.73 o
   5   1   1       11.80       11.17      0.43 o
   6   1   1        5.97        6.47      0.38 o
   7   1   1      135.86      138.66      2.37 o
   8   1   1      409.01      393.70      3.82 o
   9   1   1       49.26       43.41      1.06 o
  10   1   1       22.19       15.31      1.25 o
  11   1   1       15.06       17.14      0.69 o
  12   1   1      134.54      150.62      2.25 o
 -12   2   1        7.19        6.75      0.68 o
 -11   2   1       46.91       53.24      1.70 o
 -10   2   1        0.07       -0.16      0.81 o
  -9   2   1       55.50       57.26      2.82 o
  -8   2   1       14.37       24.40      3.05 o
  -7   2   1      208.71      218.46      8.32 o
  -6   2   1      655.78      709.59      6.65 o
  -5   2   1      290.10      307.08      9.75 o
  -4   2   1      785.63      779.33      3.52 o
  -3   2   1       30.16       37.04      0.51 o
  -2   2   1     1968.97     1869.78     15.44 o
  -1   2   1      635.88      602.26      2.48 o
   0   2   1      347.70      317.59      5.89 o
   1   2   1      273.86      301.28      1.17 o
   2   2   1      526.80      504.08      6.19 o
   3   2   1      829.78      878.24      7.68 o
   4   2   1     1240.56     1242.02      4.23 o
   5   2   1       84.54      110.89      1.28 o
   6   2   1        1.75        1.08      0.36 o
   7   2   1      104.61      104.60      1.46 o
   8   2   1       99.78       80.88      2.16 o
   9   2   1      531.81      468.17      3.29 o
  10   2   1       79.90       86.93      2.30 o
  11   2   1        0.65        0.26      0.63 o
  12   2   1       21.66       30.19      1.38 o
 -12   3   1       85.71      102.11      1.59 o
 -11   3   1       30.59       33.24      1.24 o
 -10   3   1      118.49      113.67      1.52 o
  -9   3   1       32.14       40.80      1.00 o
  -8   3   1      465.27      449.26      3.18 o
  -7   3   1       92.97      100.96      4.38 o
  -6   3   1      446.27      427.32      2.92 o
  -5   3   1       63.75       72.86      1.65 o
  -4   3   1      321.05      385.45      9.17 o
  -3   3   1       28.38       33.40      0.98 o
  -2   3   1     1668.69     1918.18      3.88 o
  -1   3   1       19.14       24.82      0.37 o
   0   3   1       35.74       55.84      0.46 o
   1   3   1      525.32      590.18     22.60 o
   2   3   1      230.73      240.86      6.38 o
   3   3   1      190.95      214.02      2.22 o
   4   3   1      580.11      583.79      2.91 o
   5   3   1      964.44     1032.14     17.83 o
   6   3   1       18.52       15.16      0.80 o
   7   3   1        4.11        6.18      0.51 o
   8   3   1      481.23      415.00      3.10 o
   9   3   1       71.08       60.36      1.24 o
  10   3   1       38.79       42.25      1.59 o
  11   3   1       10.76        9.49      0.79 o
  12   3   1        5.95        3.87      0.48 o
 -11   4   1       49.34       56.70      1.24 o
 -10   4   1        0.03        0.66      0.39 o
  -9   4   1        0.64        0.39      0.44 o
  -8   4   1       12.51       15.61      2.16 o
  -7   4   1      166.02      150.16      7.96 o
  -6   4   1       84.44       87.22      5.09 o
  -5   4   1       16.18       13.98      1.74 o
  -4   4   1       14.47       18.60      0.90 o
  -3   4   1       76.54       98.67      3.05 o
  -2   4   1       62.24       71.03      1.66 o
  -1   4   1      137.79      149.77      1.27 o
   0   4   1        0.10        2.79      0.40 o
   1   4   1      318.00      389.19      8.90 o
   2   4   1        1.86        2.21      0.35 o
   3   4   1      947.08      949.88     25.56 o
   4   4   1       49.11       44.69      0.98 o
   5   4   1      271.68      263.55      3.02 o
   6   4   1        5.90        5.50      0.47 o
   7   4   1      869.11      763.88     11.57 o
   8   4   1       14.19       15.90      1.16 o
   9   4   1        2.21        4.22      0.99 o
  10   4   1        6.36        8.11      0.73 o
  11   4   1        0.68        1.07      0.52 o
 -10   5   1        0.05        0.05      0.41 o
  -9   5   1        1.16        0.42      0.40 o
  -8   5   1       29.42       21.73      0.99 o
  -7   5   1       34.88       23.57      1.07 o
  -6   5   1       85.39       74.01      1.80 o
  -5   5   1      536.31      450.16      4.25 o
  -4   5   1      322.43      303.63      4.78 o
  -3   5   1       20.21       19.42      0.75 o
  -2   5   1       17.58       21.65      0.63 o
  -1   5   1      389.06      369.85      2.62 o
   0   5   1      160.36      187.74      1.79 o
   1   5   1       60.72       56.94      1.27 o
   2   5   1        7.32        8.66      0.75 o
   3   5   1       89.25       85.64      1.28 o
   4   5   1       16.68       13.02      0.57 o
   5   5   1      139.39      112.30      2.15 o
   6   5   1      201.09      201.47      8.05 o
   7   5   1       92.24       87.53      2.06 o
   8   5   1        0.00        0.22      0.50 o
   9   5   1        7.77        7.98      0.48 o
  10   5   1       55.38       70.52      1.31 o
  -9   6   1       51.53       61.56      2.38 o
  -8   6   1      104.96      117.80      1.85 o
  -7   6   1       59.32       45.30      1.32 o
  -6   6   1       41.68       40.18      1.32 o
  -5   6   1      385.58      330.71      3.68 o
  -4   6   1       26.36       25.44      1.15 o
  -3   6   1      797.45      718.19      4.54 o
  -2   6   1       70.89       64.33      1.27 o
  -1   6   1        0.03       -0.02      0.55 o
   0   6   1       34.36       37.39      0.78 o
   1   6   1      649.84      696.27     12.96 o
   2   6   1      148.55      147.33      1.81 o
   3   6   1       56.72       49.22      3.16 o
   4   6   1       57.11       50.86      1.48 o
   5   6   1      936.57      792.17      5.65 o
   6   6   1       72.99       58.64      1.56 o
   7   6   1       41.07       34.88      1.18 o
   8   6   1        4.43        2.95      0.47 o
   9   6   1       11.18        9.14      0.50 o
  -8   7   1       51.76       59.47      0.97 o
  -7   7   1       10.62       11.30      0.61 o
  -6   7   1       63.44       55.48      1.34 o
  -5   7   1       15.37       16.41      0.85 o
  -4   7   1       48.67       41.45      1.30 o
  -3   7   1       13.56       12.67      0.60 o
  -2   7   1      205.79      203.65      1.78 o
  -1   7   1      174.20      164.91      1.64 o
   0   7   1      922.49      880.42      7.44 o
   1   7   1       26.37       27.83      1.40 o
   2   7   1        2.85        1.25      0.35 o
   3   7   1       65.55       60.14      2.54 o
   4   7   1      173.11      172.06      2.48 o
   5   7   1        8.94        9.09      0.68 o
   6   7   1        2.20        2.88      0.46 o
   7   7   1        5.14        5.25      0.46 o
   8   7   1       15.82       16.36      0.52 o
  -5   8   1       19.17       18.97      0.96 o
  -4   8   1        5.50        5.33      0.33 o
  -3   8   1        4.05        3.40      0.53 o
  -2   8   1       13.47       11.33      0.50 o
  -1   8   1        1.43        1.52      0.29 o
   0   8   1       67.67       68.68      1.64 o
   1   8   1        3.28        3.45      0.37 o
   2   8   1       19.93       25.50      0.92 o
   3   8   1       59.61       63.70      3.55 o
   4   8   1       70.53       70.85      2.42 o
   5   8   1        0.68        1.90      0.32 o
 -12   0   2        6.37        9.94      0.73 o
 -10   0   2       41.85       25.93      1.29 o
  -8   0   2      432.71      436.89      4.52 o
  -6   0   2     1317.56     1351.82      6.47 o
  -4   0   2     2681.93     2587.32      6.87 o
   0   0   2      777.85      744.32      6.04 o
   4   0   2      651.83      638.61      6.28 o
   6   0   2      508.64      527.11      2.61 o
   8   0   2      255.30      291.42      3.94 o
  10   0   2       38.34       35.11      1.44 o
  12   0   2       61.58       80.31      1.47 o
 -13   1   2       11.15       16.95      0.61 o
 -12   1   2        9.49       11.66      0.87 o
 -11   1   2        5.89        6.66      0.59 o
 -10   1   2       81.21       74.64      2.38 o
  -9   1   2      257.09      226.46      4.73 o
  -8   1   2      521.24      516.35     15.09 o
  -7   1   2       81.62       80.57      1.75 o
  -6   1   2       37.97       33.17      1.43 o
  -5   1   2      856.80      909.68      4.34 o
  -4   1   2       16.08       24.99      0.64 o
  -3   1   2     2349.03     2186.78     18.57 o
  -2   1   2      893.96      840.50      2.98 o
  -1   1   2      166.55      193.28      6.48 o
   2   1   2      896.30      798.25      9.85 o
   3   1   2        3.69        3.99      0.28 o
   4   1   2      161.88      157.90      3.59 o
   5   1   2      391.84      453.14      4.59 o
   6   1   2      551.22      587.34      2.38 o
   7   1   2      145.33      142.76      3.96 o
   8   1   2       41.35       42.40      1.52 o
   9   1   2      102.60      105.56      3.42 o
  10   1   2      127.15      123.47      1.74 o
  11   1   2       12.31       13.13      1.01 o
  12   1   2        1.81        1.62      0.40 o
 -12   2   2        2.68        2.88      0.52 o
 -11   2   2       15.41       18.46      1.08 o
 -10   2   2       22.09       25.10      1.54 o
  -9   2   2       19.97       21.59      0.62 o
  -8   2   2      510.69      496.23      2.62 o
  -7   2   2      223.68      219.27      3.26 o
  -6   2   2        9.53        7.15      0.54 o
  -5   2   2     1380.69     1596.89      5.63 o
  -4   2   2        0.66        2.07      0.24 o
  -3   2   2     1294.26     1389.50      9.75 o
  -2   2   2       58.90       55.73      0.54 o
  -1   2   2      408.34      425.58      1.68 o
   0   2   2      911.55      881.93      9.93 o
   1   2   2      183.31      218.28      4.32 o
   2   2   2        0.51        1.08      0.14 o
   3   2   2        0.23        0.23      0.10 o
   4   2   2       77.61       91.53      1.58 o
   5   2   2       32.71       47.81      0.90 o
   6   2   2        8.85        5.95      0.40 o
   7   2   2       28.89       26.90      0.63 o
   8   2   2      589.15      562.73      4.02 o
   9   2   2      412.73      409.40     16.43 o
  10   2   2      347.84      330.08     13.77 o
  11   2   2       17.65       13.40      0.93 o
  12   2   2       39.05       45.57      2.78 o
 -12   3   2        6.92        9.12      0.59 o
 -11   3   2        4.34        5.64      0.66 o
 -10   3   2       32.51       24.68      1.22 o
  -9   3   2        3.65        4.68      0.50 o
  -8   3   2       46.09       37.43      2.21 o
  -7   3   2      262.53      264.86      2.80 o
  -6   3   2       14.35       15.59      1.81 o
  -5   3   2       61.56       58.67      3.69 o
  -4   3   2      483.02      593.88      4.59 o
  -3   3   2     1367.18     1530.34     25.40 o
  -2   3   2        6.94        5.45      0.42 o
  -1   3   2      383.04      440.77      6.16 o
   0   3   2       83.21       95.38      3.29 o
   1   3   2      114.80      121.04      0.99 o
   2   3   2     1184.50     1172.36      8.85 o
   3   3   2      433.67      477.24      3.55 o
   4   3   2      126.71      151.64      3.81 o
   5   3   2      342.68      338.35      2.45 o
   6   3   2      344.42      345.99      2.61 o
   7   3   2       51.73       50.36      0.90 o
   8   3   2       79.69       66.35      1.40 o
   9   3   2       64.61       51.35      1.15 o
  10   3   2       34.24       29.41      1.33 o
  11   3   2        4.22        4.59      0.63 o
  12   3   2        0.18        0.07      0.44 o
 -11   4   2       16.43       19.19      0.73 o
 -10   4   2        6.59        8.12      0.42 o
  -9   4   2        8.50        3.49      0.46 o
  -8   4   2      409.10      382.60      2.89 o
  -7   4   2       91.95       92.44      3.30 o
  -6   4   2      403.44      369.11      3.69 o
  -5   4   2       55.86       53.32      1.05 o
  -4   4   2       41.29       50.38      1.54 o
  -3   4   2      100.97      105.76      1.85 o
  -2   4   2      577.81      676.19     14.93 o
  -1   4   2      490.27      519.01      3.56 o
   0   4   2       11.04       11.93      0.65 o
   1   4   2       80.88       96.32      2.13 o
   2   4   2       10.74       13.08      0.51 o
   3   4   2      161.23      160.42      2.55 o
   4   4   2      141.70      146.51      2.58 o
   5   4   2       93.17       90.33      1.78 o
   6   4   2        0.67        0.66      0.49 o
   7   4   2      128.12      123.62      1.71 o
   8   4   2       47.31       46.21      1.12 o
   9   4   2        3.97        3.33      0.46 o
  10   4   2       13.90       15.87      0.90 o
  11   4   2       16.02       18.37      0.77 o
 -10   5   2        9.99       12.36      0.39 o
  -9   5   2        8.32        8.75      0.62 o
  -8   5   2      101.14       93.86      1.86 o
  -7   5   2        1.08        0.60      0.60 o
  -6   5   2        3.19        3.39      0.59 o
  -5   5   2       33.80       23.54      1.05 o
  -4   5   2      307.53      293.72      6.44 o
  -3   5   2      207.74      207.08      2.09 o
  -2   5   2        1.79        3.74      0.48 o
  -1   5   2      131.15      136.76      2.41 o
   0   5   2       14.75       19.73      0.62 o
   1   5   2        7.98        3.44      0.89 o
   2   5   2      224.78      216.66      2.86 o
   3   5   2      108.94      111.80      1.43 o
   4   5   2      216.00      217.23      2.02 o
   5   5   2      111.59      109.57      3.76 o
   6   5   2       30.12       22.86      1.29 o
   7   5   2       53.15       46.69      1.57 o
   8   5   2       27.80       20.78      0.70 o
   9   5   2       22.05       26.89      1.43 o
  10   5   2        3.89        5.00      0.54 o
  -9   6   2       11.26       18.05      0.71 o
  -8   6   2       11.19        8.69      0.61 o
  -7   6   2        0.36        0.43      0.49 o
  -6   6   2        2.24        1.41      0.55 o
  -5   6   2       37.83       37.79      1.32 o
  -4   6   2        2.49        4.34      0.63 o
  -3   6   2      254.45      219.73      3.45 o
  -2   6   2        1.24        0.78      0.47 o
  -1   6   2       44.27       43.51      1.08 o
   0   6   2       64.60       66.28      1.09 o
   1   6   2       10.01       10.58      0.52 o
   2   6   2      190.70      169.30      7.11 o
   3   6   2      335.17      304.44      7.56 o
   4   6   2        4.00        4.23      0.64 o
   5   6   2        4.87        6.68      0.64 o
   6   6   2       73.75       65.25      1.62 o
   7   6   2        4.10        4.07      0.56 o
   8   6   2       93.05       96.71      1.63 o
  -8   7   2        1.86        1.26      0.44 o
  -7   7   2       94.35      104.36      1.56 o
  -6   7   2       51.23       45.62      1.22 o
  -5   7   2       55.91       45.90      1.32 o
  -4   7   2      143.77      136.88      2.32 o
  -3   7   2        0.69        0.32      0.62 o
  -2   7   2      186.63      173.77      2.81 o
  -1   7   2       72.26       68.04      1.21 o
   0   7   2        2.13        0.98      0.38 o
   1   7   2        2.40        3.16      0.38 o
   2   7   2       44.38       43.67      0.84 o
   3   7   2      138.31      148.87      2.52 o
   4   7   2       45.86       50.63      1.35 o
   5   7   2       34.75       40.81      1.19 o
   6   7   2       51.64       54.37      1.23 o
   7   7   2        2.41        3.53      0.40 o
  -5   8   2        9.25        9.87      0.35 o
  -4   8   2        0.02       -0.30      0.31 o
  -3   8   2        0.34        0.29      0.34 o
  -2   8   2        1.19        0.77      0.47 o
  -1   8   2        6.11        3.68      0.34 o
   0   8   2       23.58       25.98      0.56 o
   1   8   2      226.87      212.91      1.82 o
   2   8   2       60.14       66.08      2.30 o
   3   8   2       10.23       12.71      0.66 o
   4   8   2       34.62       35.90      0.95 o
   5   8   2       13.31       16.94      0.56 o
 -11   0   3       36.59       34.58      1.42 o
  -9   0   3     1442.20     1183.83      7.97 o
  -7   0   3      404.69      404.71      4.00 o
  -5   0   3      860.51     1048.50      3.66 o
  -3   0   3      657.43      670.07      3.46 o
  -1   0   3       26.53       22.81      0.50 o
   3   0   3      960.14      902.83      3.00 o
   5   0   3      623.34      636.49      4.17 o
   7   0   3       72.70       75.88      1.51 o
   9   0   3       36.82       40.92      1.51 o
  11   0   3      132.33      157.09      1.73 o
 -12   1   3        9.35        9.95      0.72 o
 -11   1   3       33.49       37.30      1.03 o
 -10   1   3       21.87       13.70      0.91 o
  -9   1   3      107.29       95.12      1.64 o
  -8   1   3        3.81        7.92      3.50 o
  -7   1   3      212.11      211.51      3.06 o
  -6   1   3       21.87       27.40      0.66 o
  -5   1   3        2.38        2.59      0.61 o
  -4   1   3       54.92       60.01      0.89 o
  -3   1   3       20.77       35.58      0.57 o
  -2   1   3     1116.70     1095.21      3.20 o
  -1   1   3        3.98        2.49      0.73 o
   2   1   3      554.60      551.63      6.83 o
   3   1   3      253.43      231.77      2.53 o
   4   1   3      826.53      813.45      2.85 o
   5   1   3        2.27        1.81      0.20 o
   6   1   3       13.53       26.65      0.66 o
   7   1   3       23.56       23.68      0.56 o
   8   1   3      201.42      213.88      2.47 o
   9   1   3      840.03      822.98      5.44 o
  10   1   3      105.28      103.14      2.33 o
  11   1   3       16.49       14.78      0.66 o
  12   1   3       21.00       25.50      0.70 o
 -12   2   3      139.67      179.85      5.39 o
 -11   2   3        0.92        0.67      0.52 o
 -10   2   3       19.84       18.60      1.03 o
  -9   2   3       27.22       24.99      1.22 o
  -8   2   3       32.55       30.79      0.93 o
  -7   2   3        4.36        3.95      0.88 o
  -6   2   3        5.98        4.08      0.71 o
  -5   2   3        0.83        3.84      0.54 o
  -4   2   3     2804.08     3132.20     66.16 o
  -3   2   3       38.41       31.02      1.02 o
  -2   2   3      115.72      135.95      0.50 o
  -1   2   3        2.36        2.09      0.10 o
   0   2   3      194.46      236.18      4.68 o
   1   2   3      207.26      231.15      1.44 o
   2   2   3      263.25      272.78      3.11 o
   3   2   3      156.33      163.20      6.28 o
   4   2   3      639.10      650.13     10.25 o
   5   2   3      506.07      505.30      2.83 o
   6   2   3       49.69       57.70      0.85 o
   7   2   3      180.26      182.37      2.44 o
   8   2   3       71.31       67.16      1.07 o
   9   2   3       90.07       89.13      1.53 o
  10   2   3       92.29       94.27      6.03 o
  11   2   3        0.77        1.42      0.62 o
  12   2   3       14.21       18.74      0.52 o
 -12   3   3       35.56       44.07      0.99 o
 -11   3   3        3.10        2.39      0.58 o
 -10   3   3        1.39        2.18      1.40 o
  -9   3   3       80.48       68.60      1.13 o
  -8   3   3      744.33      729.33     15.27 o
  -7   3   3       84.06       72.00      3.10 o
  -6   3   3      172.65      169.25      2.63 o
  -5   3   3       92.43      117.11      2.23 o
  -4   3   3      287.97      270.45      3.12 o
  -3   3   3      182.02      214.39      3.27 o
  -2   3   3       99.84      110.07      2.04 o
  -1   3   3        8.49        4.75      0.86 o
   0   3   3      210.76      185.11      1.53 o
   1   3   3      636.70      658.57      3.03 o
   2   3   3      472.15      504.73      2.72 o
   3   3   3       82.92       92.01      2.67 o
   4   3   3      335.64      355.55      7.29 o
   5   3   3       26.10       26.38      1.12 o
   6   3   3      242.06      236.77      1.80 o
   7   3   3        0.64        0.86      0.42 o
   8   3   3       36.57       31.39      0.93 o
   9   3   3       13.46        9.77      0.88 o
  10   3   3       29.33       24.62      1.17 o
  11   3   3       13.56       14.40      0.82 o
 -11   4   3       36.06       37.63      0.87 o
 -10   4   3       80.33       98.79      1.11 o
  -9   4   3       34.71       42.99      0.92 o
  -8   4   3      216.69      187.98      6.20 o
  -7   4   3      643.93      614.03      4.82 o
  -6   4   3       59.88       55.58      1.48 o
  -5   4   3       31.91       28.83      1.06 o
  -4   4   3        1.24        3.00      0.88 o
  -3   4   3       83.92      111.77      2.03 o
  -2   4   3        0.03       -0.09      0.35 o
  -1   4   3        0.62        4.06      0.30 o
   0   4   3      410.35      450.35      3.67 o
   1   4   3        9.30       12.10      0.70 o
   2   4   3      284.39      278.12      3.23 o
   3   4   3        2.02        2.53      0.38 o
   4   4   3      371.49      374.48      4.08 o
   5   4   3      505.25      441.36      4.20 o
   6   4   3      628.50      567.31      3.53 o
   7   4   3      114.84      103.73      1.56 o
   8   4   3      162.67      159.66      1.93 o
   9   4   3       31.60       25.77      0.79 o
  10   4   3        7.93        8.52      0.72 o
  11   4   3       18.97       22.17      0.79 o
 -10   5   3        2.47        4.23      0.47 o
  -9   5   3       78.38       82.32      1.77 o
  -8   5   3        1.79        2.10      0.55 o
  -7   5   3       62.35       59.03      1.55 o
  -6   5   3       38.22       31.36      1.20 o
  -5   5   3      372.57      314.68      3.63 o
  -4   5   3      124.65      114.17      2.22 o
  -3   5   3      173.17      172.67      3.21 o
  -2   5   3        3.10        4.12      0.54 o
  -1   5   3      428.19      492.92     18.40 o
   0   5   3      508.76      494.21      4.13 o
   1   5   3       13.44       19.53      0.99 o
   2   5   3       24.94       26.42      1.04 o
   3   5   3       98.21       94.55      1.31 o
   4   5   3       41.85       39.49      1.73 o
   5   5   3      502.65      445.93      7.14 o
   6   5   3       36.12       24.24      0.88 o
   7   5   3      515.77      448.51      8.15 o
   8   5   3      120.41      121.90      2.51 o
   9   5   3      134.77      150.69      2.31 o
  10   5   3       27.50       35.43      0.93 o
  -9   6   3       59.52       74.09      1.97 o
  -8   6   3        3.09        2.65      0.43 o
  -7   6   3       39.30       37.50      1.18 o
  -6   6   3        1.95        3.86      0.59 o
  -5   6   3      666.31      527.89      4.69 o
  -4   6   3      344.36      300.17      3.69 o
  -3   6   3       99.23       75.95      2.36 o
  -2   6   3        0.10       -0.48      0.48 o
  -1   6   3       36.10       42.00      1.07 o
   0   6   3      549.84      528.10      3.66 o
   1   6   3      360.61      361.37      4.00 o
   2   6   3      650.53      627.11      5.13 o
   3   6   3       38.06       42.14      1.20 o
   4   6   3      133.23      126.76      2.25 o
   5   6   3        9.22       21.11      1.01 o
   6   6   3        1.24        0.08      0.46 o
   7   6   3       48.87       54.99      2.43 o
   8   6   3       20.81       25.34      1.29 o
  -7   7   3       64.33       80.17      1.32 o
  -6   7   3       92.49       93.79      1.65 o
  -5   7   3      100.10      100.81      1.88 o
  -4   7   3        3.92        4.83      0.62 o
  -3   7   3      180.93      161.91      2.64 o
  -2   7   3       44.56       47.50      0.88 o
  -1   7   3      481.18      479.16      2.68 o
   0   7   3      247.41      242.62      2.41 o
   1   7   3      154.45      149.39      1.52 o
   2   7   3       98.89       99.36      1.72 o
   3   7   3      174.98      199.79      3.33 o
   4   7   3        5.54        6.32      0.65 o
   5   7   3       75.55       80.25      1.51 o
   6   7   3       95.62       92.01      1.47 o
   7   7   3        5.43        6.28      0.40 o
  -5   8   3       24.09       22.19      1.94 o
  -4   8   3        1.03        0.82      0.30 o
  -3   8   3       26.12       27.23      0.63 o
  -2   8   3       80.22       92.97      1.17 o
  -1   8   3       64.72       61.33      0.98 o
   0   8   3      122.12      115.24      1.07 o
   1   8   3      186.24      188.09      3.11 o
   2   8   3        5.38        3.34      0.38 o
   3   8   3        2.30        1.19      0.47 o
   4   8   3        5.70        4.08      0.46 o
 -12   0   4        0.79        2.86      0.63 o
 -10   0   4      123.88      117.26      2.59 o
  -8   0   4     1559.62     1419.11      8.40 o
  -6   0   4       49.22       38.26      1.21 o
  -4   0   4       93.16      106.62      1.60 o
  -2   0   4      200.60      218.89      1.56 o
   2   0   4      203.06      212.29      1.53 o
   4   0   4      214.37      241.82      9.46 o
   6   0   4      306.82      333.56      3.55 o
   8   0   4        0.13        0.15      0.51 o
  10   0   4       51.10       54.11      1.17 o
  12   0   4      256.37      327.47      2.65 o
 -12   1   4       32.78       32.52      0.78 o
 -11   1   4       35.68       28.73      0.91 o
 -10   1   4        8.06        7.71      0.58 o
  -9   1   4      216.87      183.51      3.98 o
  -8   1   4      276.46      269.16      2.60 o
  -7   1   4        6.60        6.02      0.82 o
  -6   1   4       80.24       83.15      1.19 o
  -5   1   4     1156.83     1280.33      4.22 o
  -4   1   4     1027.17     1038.11      6.43 o
  -3   1   4       10.10       13.27      0.41 o
  -2   1   4        6.76        4.22      0.21 o
  -1   1   4      361.52      351.49      1.54 o
   1   1   4     1075.94     1102.41      2.88 o
   2   1   4      362.52      369.86      1.63 o
   3   1   4      128.73      140.50      1.19 o
   4   1   4     1111.74     1075.57      3.47 o
   5   1   4      114.29      136.89      1.43 o
   6   1   4        0.07        0.20      0.29 o
   7   1   4      163.84      158.91      1.79 o
   8   1   4      490.78      470.87      3.46 o
   9   1   4       23.91       24.77      0.89 o
  10   1   4       44.64       42.31      1.07 o
  11   1   4       42.52       39.42      0.75 o
  12   1   4       53.78       70.49      3.43 o
 -12   2   4       16.98       27.00      1.01 o
 -11   2   4      236.74      269.33      2.31 o
 -10   2   4        2.71        2.28      0.44 o
  -9   2   4        2.29        2.55      0.74 o
  -8   2   4       21.98       21.97      0.98 o
  -7   2   4      244.50      238.15      3.42 o
  -6   2   4      305.29      288.42      3.59 o
  -5   2   4       40.06       34.46      1.23 o
  -4   2   4       47.20       47.91      1.29 o
  -3   2   4     1208.74     1212.02     40.73 o
  -2   2   4     1376.27     1440.06      3.86 o
  -1   2   4        0.07        4.21      2.66 o
   0   2   4       17.89       21.74      0.41 o
   1   2   4       13.65       16.33      0.62 o
   2   2   4      180.50      218.75      3.37 o
   3   2   4      186.12      216.45      1.58 o
   4   2   4      180.93      193.58      2.77 o
   5   2   4       64.06       68.62      1.09 o
   6   2   4      236.89      252.64      3.22 o
   7   2   4      835.58      814.30     11.64 o
   8   2   4      212.50      182.01      2.20 o
   9   2   4      602.00      538.08     11.74 o
  10   2   4        2.94        2.69      0.49 o
  11   2   4        1.78        2.37      0.56 o
  12   2   4       58.52       65.63      2.71 o
 -11   3   4      121.01      148.51      2.21 o
 -10   3   4       30.53       36.47      2.27 o
  -9   3   4      227.39      225.30      2.41 o
  -8   3   4       50.44       40.50      1.05 o
  -7   3   4     1468.33     1429.07      8.18 o
  -6   3   4       80.29       86.39      1.38 o
  -5   3   4      139.55      153.64      2.58 o
  -4   3   4       52.45       47.02      1.36 o
  -3   3   4       54.96       56.06      0.92 o
  -2   3   4       30.26       35.06      1.59 o
  -1   3   4      110.28      105.61      1.13 o
   0   3   4       47.98       53.75      1.59 o
   1   3   4      503.89      496.53      2.73 o
   2   3   4       78.79       88.34      1.21 o
   3   3   4      137.64      144.97      3.77 o
   4   3   4        6.88        4.56      0.38 o
   5   3   4       53.64       51.84      3.55 o
   6   3   4        0.22        0.50      0.40 o
   7   3   4      155.89      140.91      1.51 o
   8   3   4       11.54       10.11      0.62 o
   9   3   4      120.13      103.84      2.36 o
  10   3   4      106.56      109.16      2.22 o
  11   3   4        0.30       -0.23      0.51 o
 -10   4   4       10.90        8.72      0.45 o
  -9   4   4       76.30       77.80      1.28 o
  -8   4   4       84.89       72.39      1.64 o
  -7   4   4        0.46        3.32      0.67 o
  -6   4   4        2.45        1.47      0.67 o
  -5   4   4       11.82       10.62      0.75 o
  -4   4   4       48.41       58.69      1.65 o
  -3   4   4      134.31      150.44      2.45 o
  -2   4   4      600.25      668.39     16.83 o
  -1   4   4       34.98       30.08      0.98 o
   0   4   4      104.64      103.18      1.83 o
   1   4   4       59.70       60.07      1.51 o
   2   4   4      459.50      467.49     16.03 o
   3   4   4       79.35       76.04      3.39 o
   4   4   4      356.63      363.44      7.20 o
   5   4   4      542.70      475.21      2.66 o
   6   4   4        4.48        4.06      0.66 o
   7   4   4       24.20       20.93      1.34 o
   8   4   4       28.80       24.71      0.82 o
   9   4   4      123.32      113.68      2.32 o
  10   4   4        1.03        0.78      0.59 o
  11   4   4        3.81        2.82      0.45 o
 -10   5   4        8.84       12.03      0.56 o
  -9   5   4       13.19       10.56      1.67 o
  -8   5   4       20.75       25.15      0.98 o
  -7   5   4       11.81       16.11      0.85 o
  -6   5   4       34.70       37.25      1.30 o
  -5   5   4      330.05      288.30      3.50 o
  -4   5   4      205.93      215.19      3.09 o
  -3   5   4      530.14      506.09     21.19 o
  -2   5   4        7.51       13.09      1.49 o
  -1   5   4       86.82       99.84      1.99 o
   0   5   4       43.94       37.88      1.26 o
   1   5   4      133.34      133.49      2.22 o
   2   5   4      165.24      194.14      1.95 o
   3   5   4       16.11       15.07      0.61 o
   4   5   4      216.38      223.28      2.19 o
   5   5   4      210.87      184.40      2.33 o
   6   5   4       74.09       69.28      1.27 o
   7   5   4      262.76      264.37      2.36 o
   8   5   4       76.38       69.19      1.16 o
   9   5   4        9.28        8.87      0.63 o
  10   5   4       11.99       13.79      0.57 o
  -9   6   4        4.84        8.57      0.49 o
  -8   6   4        5.42        5.15      0.40 o
  -7   6   4        0.20        1.76      0.50 o
  -6   6   4       29.85       29.97      1.13 o
  -5   6   4       65.54       67.39      1.73 o
  -4   6   4      385.04      372.24      4.09 o
  -3   6   4       95.77       92.87      1.55 o
  -2   6   4        8.86        6.01      0.50 o
  -1   6   4      172.64      168.55      6.62 o
   0   6   4      572.00      551.56      8.75 o
   1   6   4        4.62        4.27      1.79 o
   2   6   4       28.80       29.64      1.16 o
   3   6   4       47.34       46.02      1.37 o
   4   6   4        0.63        1.41      0.71 o
   5   6   4        0.95        1.88      0.51 o
   6   6   4       28.42       28.05      0.76 o
   7   6   4       58.61       49.26      0.89 o
   8   6   4      196.00      197.66      2.05 o
  -7   7   4       22.34       22.60      0.94 o
  -6   7   4       12.95       17.39      0.75 o
  -5   7   4        1.30        0.77      0.49 o
  -4   7   4       49.71       42.90      1.33 o
  -3   7   4       48.04       48.72      1.06 o
  -2   7   4       45.72       41.26      0.94 o
  -1   7   4        2.06        1.73      0.37 o
   0   7   4        7.16        8.85      0.44 o
   1   7   4        0.20        0.31      0.59 o
   2   7   4        0.05        0.39      0.43 o
   3   7   4       29.56       36.94      0.93 o
   4   7   4        0.02        2.94      2.17 o
   5   7   4      117.86      131.48      1.32 o
   6   7   4       56.13       60.44      1.06 o
  -5   8   4        6.18        8.50      0.45 o
  -4   8   4       17.17       17.55      0.59 o
  -3   8   4        0.01        0.09      0.30 o
  -2   8   4      119.12      104.85      1.15 o
  -1   8   4       20.82       19.29      0.55 o
   0   8   4       80.78       80.42      1.51 o
   1   8   4       18.73       16.97      0.52 o
   2   8   4      188.53      189.74      1.46 o
   3   8   4        1.62        1.30      0.37 o
 -11   0   5      286.37      263.35      3.59 o
  -9   0   5     1585.58     1290.23      8.41 o
  -7   0   5     1470.98     1388.19      5.63 o
  -5   0   5      240.93      206.36      2.50 o
  -3   0   5        0.00        4.00      1.89 o
  -1   0   5     2424.26     2309.27     32.25 o
   1   0   5       49.05       53.69      0.89 o
   3   0   5        9.02        8.79      0.40 o
   5   0   5      334.15      341.62      9.70 o
   7   0   5       38.04       47.04      1.55 o
   9   0   5        2.46        4.77      1.14 o
  11   0   5       16.91       18.94      0.95 o
 -12   1   5      102.84      124.24      5.06 o
 -11   1   5        1.28        2.02      0.46 o
 -10   1   5        0.03        0.03      0.72 o
  -9   1   5        8.82        9.95      0.76 o
  -8   1   5      230.50      228.80      3.67 o
  -7   1   5       18.36       12.89      0.46 o
  -6   1   5      478.21      504.41      4.52 o
  -5   1   5      123.65      153.70      5.17 o
  -4   1   5        1.91        2.30      0.35 o
  -3   1   5      269.08      276.42      2.09 o
  -2   1   5      160.17      166.92      1.32 o
  -1   1   5      298.78      288.50      1.86 o
   0   1   5      222.78      235.02      1.47 o
   1   1   5      117.78      116.08      1.74 o
   2   1   5      774.25      742.35      2.50 o
   3   1   5        3.28        2.06      0.85 o
   4   1   5      201.51      192.97      1.27 o
   5   1   5        4.04        3.10      0.34 o
   6   1   5      111.90      106.95      5.58 o
   7   1   5      105.47      109.41      1.27 o
   8   1   5       58.61       53.00      1.11 o
   9   1   5       82.05       81.34      1.48 o
  10   1   5        0.90        1.18      0.47 o
  11   1   5        5.86        7.08      0.37 o
  12   1   5       17.64       23.82      0.70 o
 -12   2   5       29.46       37.10      1.00 o
 -11   2   5        7.47        8.78      0.63 o
 -10   2   5       12.50       11.43      0.62 o
  -9   2   5      118.12      105.90      1.73 o
  -8   2   5      172.15      180.90      2.11 o
  -7   2   5        4.86        3.37      0.60 o
  -6   2   5      112.08      112.15      2.27 o
  -5   2   5        0.05        0.14      0.59 o
  -4   2   5       42.65       49.26      1.39 o
  -3   2   5      967.38      982.25      3.71 o
  -2   2   5      328.55      376.67      3.66 o
  -1   2   5       36.40       38.57      0.57 o
   0   2   5        1.24        0.29      0.18 o
   1   2   5     3636.54     3227.80     19.33 o
   2   2   5        5.42        9.71      0.38 o
   3   2   5      211.45      255.78      1.66 o
   4   2   5      102.76       91.00      2.69 o
   5   2   5      413.76      461.43      2.76 o
   6   2   5       41.84       45.41      1.07 o
   7   2   5       20.48       20.32      0.79 o
   8   2   5        0.20        1.16      0.47 o
   9   2   5      402.01      372.83     15.38 o
  10   2   5       79.60       84.16      1.38 o
  11   2   5      105.46      104.10      2.31 o
 -11   3   5        6.50        9.04      0.60 o
 -10   3   5        5.06        6.57      0.39 o
  -9   3   5       32.75       45.42      0.89 o
  -8   3   5      133.38      140.39      2.11 o
  -7   3   5      216.44      223.35      7.04 o
  -6   3   5      482.11      509.60      4.60 o
  -5   3   5       36.11       34.53      1.36 o
  -4   3   5      303.47      362.11      3.95 o
  -3   3   5      379.71      410.71      2.45 o
  -2   3   5     1050.41     1134.11     12.43 o
  -1   3   5       43.63       50.83      1.19 o
   0   3   5      273.11      301.27      4.39 o
   1   3   5       69.83       60.12      1.01 o
   2   3   5       20.45       20.14      0.63 o
   3   3   5        1.15        1.78      0.34 o
   4   3   5      358.10      353.86     21.60 o
   5   3   5        3.32        2.43      0.34 o
   6   3   5       95.63       93.20      1.21 o
   7   3   5       10.44       12.10      0.49 o
   8   3   5       12.75       11.81      0.99 o
   9   3   5       59.00       53.24      1.71 o
  10   3   5      117.52      115.15      2.18 o
  11   3   5       15.52       17.78      0.52 o
 -10   4   5       80.20       77.70      1.49 o
  -9   4   5        5.21        8.71      0.76 o
  -8   4   5        4.05        4.25      0.70 o
  -7   4   5      344.15      341.70      2.87 o
  -6   4   5       82.24       76.31      2.41 o
  -5   4   5      190.71      194.15     10.29 o
  -4   4   5       23.56       29.74      0.85 o
  -3   4   5       47.27       51.55      1.48 o
  -2   4   5      157.37      170.92      3.36 o
  -1   4   5      276.42      273.51      2.90 o
   0   4   5       22.79       28.22      1.04 o
   1   4   5        1.69        4.92      0.54 o
   2   4   5        3.11        5.38      0.51 o
   3   4   5       52.69       51.43      2.30 o
   4   4   5       32.21       30.03      0.81 o
   5   4   5      451.72      444.03      3.11 o
   6   4   5       96.01      105.44      2.26 o
   7   4   5      167.45      147.00      1.85 o
   8   4   5       41.21       30.43      1.32 o
   9   4   5        6.00        6.32      0.72 o
  10   4   5       72.92       85.91      1.65 o
 -10   5   5       31.06       36.75      0.85 o
  -9   5   5        5.04        6.11      0.57 o
  -8   5   5       79.41       68.16      2.00 o
  -7   5   5       38.97       38.73      1.21 o
  -6   5   5       11.77       11.42      0.74 o
  -5   5   5        3.12        2.84      0.70 o
  -4   5   5        0.41       -0.02      0.70 o
  -3   5   5      437.85      420.23     12.24 o
  -2   5   5      577.70      591.17     23.85 o
  -1   5   5      104.27      114.31      2.05 o
   0   5   5       21.78       29.18      0.86 o
   1   5   5      582.51      665.35     37.77 o
   2   5   5      154.21      171.41      8.19 o
   3   5   5      570.88      563.43     20.67 o
   4   5   5       27.25       26.31      2.05 o
   5   5   5      373.48      347.59     10.73 o
   6   5   5       32.20       25.19      0.90 o
   7   5   5      377.43      351.95      4.40 o
   8   5   5        6.22        8.41      0.70 o
   9   5   5       17.58       20.01      0.87 o
  -9   6   5        7.08       11.65      0.50 o
  -8   6   5        7.84        7.39      0.69 o
  -7   6   5       12.05       14.52      0.72 o
  -6   6   5        6.00        3.56      0.56 o
  -5   6   5      121.97      117.90      2.16 o
  -4   6   5       49.55       36.48      1.35 o
  -3   6   5      275.12      247.83      3.44 o
  -2   6   5        0.09        0.47      0.51 o
  -1   6   5        0.33        1.15      0.54 o
   0   6   5       71.66       70.55      1.65 o
   1   6   5       31.16       41.48      0.96 o
   2   6   5      181.66      177.78      3.75 o
   3   6   5       54.19       53.69      1.57 o
   4   6   5       47.57       48.29      1.47 o
   5   6   5       11.66        9.59      0.65 o
   6   6   5       19.35       18.04      0.61 o
   7   6   5        1.19        2.28      0.59 o
   8   6   5       17.20       18.58      0.63 o
  -7   7   5        2.46        3.55      0.27 o
  -6   7   5        8.77       13.04      0.52 o
  -5   7   5       74.75       73.37      1.49 o
  -4   7   5      109.43      103.01      3.46 o
  -3   7   5        1.86        2.43      0.43 o
  -2   7   5        1.10        1.31      0.46 o
  -1   7   5       34.19       29.19      0.65 o
   0   7   5      303.20      312.43      2.28 o
   1   7   5      139.75      144.24      1.54 o
   2   7   5       48.59       59.81      1.97 o
   3   7   5        0.22       -0.09      0.49 o
   4   7   5        9.51       10.31      0.82 o
   5   7   5       45.28       54.15      1.37 o
   6   7   5        6.89        9.05      0.69 o
  -4   8   5       43.11       43.69      0.91 o
  -3   8   5        4.59        3.91      0.31 o
  -2   8   5       37.94       36.51      0.71 o
  -1   8   5      105.53      112.54      1.26 o
   0   8   5       32.32       29.74      0.97 o
   1   8   5        0.30        0.36      0.52 o
   2   8   5       10.12        8.48      0.56 o
   3   8   5       39.66       46.56      0.95 o
 -12   0   6        0.47        0.24      0.55 o
 -10   0   6       92.39       71.23      1.99 o
  -8   0   6      368.57      367.54      4.03 o
  -6   0   6      116.01      134.47      2.30 o
  -4   0   6      984.88     1010.53      5.50 o
  -2   0   6      594.66      607.09      2.58 o
   0   0   6      745.31      720.41      3.47 o
   2   0   6      405.46      420.84      3.68 o
   4   0   6       24.78       24.43      4.15 o
   6   0   6       49.52       46.22      1.37 o
   8   0   6       11.15       13.50      0.81 o
  10   0   6       30.31       34.09      1.30 o
 -12   1   6        0.65        0.49      0.37 o
 -11   1   6       60.96       63.73      2.07 o
 -10   1   6       12.46        9.19      1.29 o
  -9   1   6      113.36      104.41      1.73 o
  -8   1   6      204.33      179.43      2.20 o
  -7   1   6        0.01        0.86      0.44 o
  -6   1   6      238.89      250.93      3.32 o
  -5   1   6      103.69       95.01      3.94 o
  -4   1   6      782.34      868.04      4.96 o
  -3   1   6      603.48      656.40      2.59 o
  -2   1   6       85.25      100.00      0.88 o
  -1   1   6        0.01        0.50      0.16 o
   0   1   6       65.63       85.19      0.81 o
   1   1   6     1836.88     1735.64      4.13 o
   2   1   6      637.55      644.42     15.21 o
   3   1   6       12.27       10.22      0.30 o
   4   1   6      673.93      688.26      3.05 o
   5   1   6        2.34        6.16      0.40 o
   6   1   6      190.47      209.87      2.56 o
   7   1   6       71.70       71.74      1.17 o
   8   1   6      250.31      258.40      4.42 o
   9   1   6      161.70      160.23      1.97 o
  10   1   6       21.50       22.86      0.74 o
  11   1   6       61.14       64.77      1.44 o
 -12   2   6        5.51        5.68      0.46 o
 -11   2   6        4.00        4.14      0.36 o
 -10   2   6        0.28        0.42      0.49 o
  -9   2   6       26.46       22.16      0.66 o
  -8   2   6       22.34       23.66      0.67 o
  -7   2   6       50.76       46.06      0.77 o
  -6   2   6       19.29       19.83      0.65 o
  -5   2   6      669.75      745.06      5.83 o
  -4   2   6      127.36      120.68      2.23 o
  -3   2   6       52.89       73.51      1.07 o
  -2   2   6        5.10       10.12      0.30 o
  -1   2   6      337.63      375.53      1.72 o
   0   2   6      622.25      685.97      2.42 o
   1   2   6     1554.35     1501.09      5.96 o
   2   2   6     1022.63     1005.97      7.98 o
   3   2   6      201.72      229.04      4.99 o
   4   2   6      663.81      690.66      4.61 o
   5   2   6       43.40       44.68      0.78 o
   6   2   6       62.28       66.21      3.07 o
   7   2   6       41.00       37.00      1.06 o
   8   2   6      432.28      395.63      2.49 o
   9   2   6      190.45      196.28      2.23 o
  10   2   6      251.53      249.00      3.09 o
  11   2   6       40.21       43.46      1.77 o
 -11   3   6       14.72       17.69      0.67 o
 -10   3   6       18.08       23.21      0.55 o
  -9   3   6        4.24        2.67      0.59 o
  -8   3   6       57.58       44.10      1.05 o
  -7   3   6       19.04       20.08      0.95 o
  -6   3   6      364.95      334.33      3.90 o
  -5   3   6        0.02        1.55      0.81 o
  -4   3   6      252.01      293.85      2.27 o
  -3   3   6      282.57      255.49      2.07 o
  -2   3   6      358.67      352.47      3.90 o
  -1   3   6        1.11        2.16      0.32 o
   0   3   6       79.60       89.19      1.25 o
   1   3   6      554.27      586.46     12.56 o
   2   3   6      101.68       94.09      4.43 o
   3   3   6        7.37        3.61      0.44 o
   4   3   6        0.19       -0.37      0.47 o
   5   3   6      454.65      417.17      3.67 o
   6   3   6       12.87       11.76      0.50 o
   7   3   6      150.01      138.35     10.81 o
   8   3   6        0.02        0.61      0.69 o
   9   3   6       23.43       21.53      1.10 o
  10   3   6       44.28       45.24      1.30 o
  11   3   6        3.82        4.94      0.46 o
 -10   4   6       64.80       76.29      1.43 o
  -9   4   6        0.29        0.19      0.52 o
  -8   4   6      449.54      446.33     11.80 o
  -7   4   6       20.12       18.89      0.96 o
  -6   4   6       59.22       65.54      1.86 o
  -5   4   6      198.26      195.42      2.00 o
  -4   4   6     1002.43     1032.10      7.67 o
  -3   4   6       89.64       94.38      2.02 o
  -2   4   6       34.04       36.12      1.12 o
  -1   4   6      271.08      276.79      3.05 o
   0   4   6       21.84       27.14      1.03 o
   1   4   6       50.44       44.33      1.56 o
   2   4   6      124.93      109.05      5.84 o
   3   4   6        2.83        3.52      0.74 o
   4   4   6       37.12       37.42      1.05 o
   5   4   6      255.04      245.49      4.54 o
   6   4   6      520.07      469.85      7.38 o
   7   4   6       24.52       20.08      2.53 o
   8   4   6        1.83        3.91      0.65 o
   9   4   6        5.79        7.90      0.68 o
  10   4   6        6.28        9.79      0.57 o
 -10   5   6       76.30       96.09      1.22 o
  -9   5   6        7.91       11.85      0.67 o
  -8   5   6       41.95       44.92      1.35 o
  -7   5   6        5.43        6.20      0.64 o
  -6   5   6       31.43       32.19      1.09 o
  -5   5   6       93.27       76.59      5.61 o
  -4   5   6       23.64       22.64      2.27 o
  -3   5   6      366.59      363.53     18.46 o
  -2   5   6       31.17       31.50      1.36 o
  -1   5   6      109.24      114.51      2.34 o
   0   5   6      324.45      314.19      3.80 o
   1   5   6      215.15      197.76      3.05 o
   2   5   6      423.88      385.84      4.34 o
   3   5   6        7.64        9.22      0.89 o
   4   5   6        2.95        4.80      0.76 o
   5   5   6       16.30       18.31      1.02 o
   6   5   6      146.06      129.25      4.20 o
   7   5   6        0.06        0.88      0.64 o
   8   5   6       17.62       14.71      0.88 o
   9   5   6       27.68       34.29      0.95 o
  -8   6   6       61.76       79.04      1.39 o
  -7   6   6      169.02      201.44      4.73 o
  -6   6   6        9.52       11.16      0.65 o
  -5   6   6        0.36        1.65      0.58 o
  -4   6   6       27.46       32.89      1.27 o
  -3   6   6       27.61       19.13      1.05 o
  -2   6   6       13.25       12.42      1.81 o
  -1   6   6       22.00       20.84      1.23 o
   0   6   6      112.33      109.34      2.58 o
   1   6   6        1.84        2.15      0.96 o
   2   6   6       25.61       21.49      1.15 o
   3   6   6      211.39      207.65      3.07 o
   4   6   6       73.21       75.01      1.85 o
   5   6   6        4.57        4.23      0.66 o
   6   6   6        5.93        4.24      0.64 o
   7   6   6        3.57        2.56      0.53 o
  -6   7   6       15.16       13.43      0.45 o
  -5   7   6      166.51      159.40      1.31 o
  -4   7   6      129.79      135.78      5.96 o
  -3   7   6        2.69        2.89      0.41 o
  -2   7   6       38.31       35.23      3.68 o
  -1   7   6      115.10      110.99      2.27 o
   0   7   6       34.67       38.90      1.47 o
   1   7   6       38.12       45.85      1.56 o
   2   7   6        3.91        1.52      0.69 o
   3   7   6      251.76      256.27      3.34 o
   4   7   6      176.59      201.94      2.77 o
   5   7   6        1.54        3.83      0.61 o
  -3   8   6       13.94       14.99      0.57 o
  -2   8   6      194.00      218.29      2.12 o
  -1   8   6      180.03      197.27      2.16 o
   0   8   6        1.04        1.59      0.45 o
   1   8   6       61.05       54.51      1.16 o
   2   8   6       23.34       22.81      0.74 o
 -11   0   7        2.41        4.40      0.60 o
  -9   0   7      104.60       95.76      2.36 o
  -7   0   7      143.65      129.88      1.76 o
  -5   0   7      756.97      802.46      5.40 o
  -3   0   7       79.88       76.78      1.35 o
  -1   0   7      282.80      286.48      4.48 o
   1   0   7      101.35       84.98      1.03 o
   3   0   7     1117.98     1100.23     51.01 o
   5   0   7       83.07       99.30      4.10 o
   7   0   7      162.37      155.56      3.92 o
   9   0   7      663.00      660.59      5.69 o
  11   0   7        0.86        0.54      0.47 o
 -12   1   7        0.03        0.12      0.34 o
 -11   1   7        6.77        7.51      0.49 o
 -10   1   7       42.60       34.46      1.32 o
  -9   1   7      563.50      500.96      3.61 o
  -8   1   7      365.46      329.85      2.98 o
  -7   1   7       23.64       19.48      0.49 o
  -6   1   7        2.92        3.80      0.38 o
  -5   1   7       36.56       46.84      1.49 o
  -4   1   7      158.94      157.98      2.46 o
  -3   1   7        4.33        5.71      0.65 o
  -2   1   7      361.16      368.55      1.83 o
  -1   1   7        3.14        4.03      0.24 o
   0   1   7     1091.17     1029.82      5.68 o
   1   1   7     1667.36     1596.13      6.13 o
   2   1   7       54.77       52.77      0.71 o
   3   1   7       16.96       12.05      0.39 o
   4   1   7      320.18      298.84     18.89 o
   5   1   7       15.97       14.49      0.63 o
   6   1   7      100.96      107.90      1.32 o
   7   1   7      235.48      218.85      2.26 o
   8   1   7      217.70      216.08      2.21 o
   9   1   7      483.88      504.08     11.85 o
  10   1   7       74.12       78.55      1.28 o
  11   1   7        1.23        1.27      0.44 o
 -11   2   7       18.86       22.56      0.63 o
 -10   2   7        6.08        4.55      0.36 o
  -9   2   7        9.86        9.80      0.73 o
  -8   2   7      196.53      182.53      3.67 o
  -7   2   7      712.03      662.87      3.37 o
  -6   2   7        7.22        5.39      0.50 o
  -5   2   7       20.69       17.60      1.85 o
  -4   2   7        6.56        7.90      0.70 o
  -3   2   7       52.92       53.91      1.05 o
  -2   2   7      230.71      270.84     10.58 o
  -1   2   7      143.26      138.14      1.17 o
   0   2   7     3166.05     2967.84     19.51 o
   1   2   7     1957.42     1908.90      8.66 o
   2   2   7       75.73       83.01      1.18 o
   3   2   7      200.78      229.97      1.98 o
   4   2   7        0.00       -0.56      0.69 o
   5   2   7       12.41       10.11      0.59 o
   6   2   7        0.17        0.88      0.56 o
   7   2   7       28.73       26.93      0.70 o
   8   2   7        3.26        2.59      0.37 o
   9   2   7       34.05       32.50      1.31 o
  10   2   7       57.32       59.38      1.01 o
  11   2   7        0.20        0.37      0.40 o
 -10   3   7       85.72       90.49      4.98 o
  -9   3   7        8.39        5.93      0.41 o
  -8   3   7        0.73        2.89      0.44 o
  -7   3   7      380.21      320.91      3.04 o
  -6   3   7       65.45       58.75      1.21 o
  -5   3   7        0.05        0.52      0.69 o
  -4   3   7       45.23       53.98      1.55 o
  -3   3   7      187.38      198.67      1.93 o
  -2   3   7      376.93      381.39      3.48 o
  -1   3   7        7.12       10.12      0.47 o
   0   3   7       20.42       25.64      0.71 o
   1   3   7      163.76      159.35      6.81 o
   2   3   7      122.80      130.95      3.22 o
   3   3   7        2.27        2.03      0.48 o
   4   3   7       45.30       45.62      1.10 o
   5   3   7        3.04        3.66      0.40 o
   6   3   7      410.51      371.08      4.60 o
   7   3   7      111.48      102.60      2.05 o
   8   3   7        2.35        3.66      0.46 o
   9   3   7        1.49        1.13      0.57 o
  10   3   7        8.15        8.00      0.41 o
 -10   4   7        0.51        0.99      0.43 o
  -9   4   7       87.15      100.58      1.27 o
  -8   4   7      375.73      355.79      3.95 o
  -7   4   7      228.79      234.00      5.64 o
  -6   4   7      150.23      157.57      2.76 o
  -5   4   7       24.89       22.36      1.20 o
  -4   4   7      148.38      161.11      4.29 o
  -3   4   7      211.99      215.69      2.95 o
  -2   4   7       41.25       34.58      0.92 o
  -1   4   7       12.32       10.06      0.84 o
   0   4   7      300.47      302.95      3.70 o
   1   4   7       14.20       16.43      0.73 o
   2   4   7      364.23      345.91      6.41 o
   3   4   7      104.63       95.87      1.67 o
   4   4   7      380.37      352.62      3.75 o
   5   4   7      196.22      164.94      6.72 o
   6   4   7      178.86      151.51      9.81 o
   7   4   7        7.91        9.87      0.85 o
   8   4   7       28.16       24.48      1.14 o
   9   4   7        6.78        5.58      0.57 o
  10   4   7       30.84       33.51      0.81 o
  -9   5   7       23.80       31.53      0.92 o
  -8   5   7       30.64       29.96      1.07 o
  -7   5   7      181.78      195.64      2.79 o
  -6   5   7        3.25        4.00      0.39 o
  -5   5   7      138.18      128.69      4.84 o
  -4   5   7       38.05       43.70      2.12 o
  -3   5   7       20.06       26.39      0.89 o
  -2   5   7      146.17      138.94      2.73 o
  -1   5   7       97.72      114.52      2.44 o
   0   5   7      258.98      239.46      3.47 o
   1   5   7      310.37      279.28      3.78 o
   2   5   7        5.66        6.01      0.83 o
   3   5   7       17.16       15.36      1.01 o
   4   5   7      161.60      153.41      2.85 o
   5   5   7       27.25       22.90      1.20 o
   6   5   7       22.85       24.58      1.17 o
   7   5   7       57.81       44.41      1.41 o
   8   5   7      437.53      449.35      3.65 o
   9   5   7      193.38      206.90      1.89 o
  -8   6   7       11.55       16.50      0.62 o
  -7   6   7        0.82        1.05      0.44 o
  -6   6   7      187.87      216.79      4.35 o
  -5   6   7        0.88        1.97      0.39 o
  -4   6   7       78.06       72.75      1.71 o
  -3   6   7       25.16       22.71      1.63 o
  -2   6   7        0.02        0.95      0.55 o
  -1   6   7      341.68      328.90      4.19 o
   0   6   7       98.06       91.48      9.99 o
   1   6   7        9.22       10.56      0.85 o
   2   6   7      184.69      189.23      2.95 o
   3   6   7       11.27       12.86      0.91 o
   4   6   7       16.06       15.73      0.89 o
   5   6   7       25.98       27.23      1.07 o
   6   6   7       32.35       28.70      0.98 o
   7   6   7      274.36      298.27      2.51 o
  -5   7   7      101.79      115.53      1.02 o
  -4   7   7      197.05      206.65      2.29 o
  -3   7   7       79.77       82.48      1.62 o
  -2   7   7       41.42       48.38      1.37 o
  -1   7   7       19.54       20.67      1.01 o
   0   7   7        9.77       10.23      0.85 o
   1   7   7        6.92        7.04      0.74 o
   2   7   7       53.09       61.07      1.65 o
   3   7   7       29.52       29.58      1.13 o
   4   7   7       10.47        7.66      0.64 o
   5   7   7        8.11        7.19      0.54 o
  -2   8   7       22.81       34.84      0.76 o
  -1   8   7       64.88       57.04      1.03 o
   0   8   7      118.45      122.57      1.53 o
   1   8   7      128.01      140.31      1.59 o
 -10   0   8        2.19        1.90      0.65 o
  -8   0   8      123.66      101.07      3.07 o
  -6   0   8      220.15      216.03      1.85 o
  -4   0   8      396.73      451.99      3.78 o
  -2   0   8      120.79      118.46      2.45 o
   0   0   8      229.18      205.70      1.58 o
   2   0   8       88.56       96.70      2.03 o
   4   0   8     1124.43     1096.23     32.42 o
   6   0   8       14.42       13.00      1.26 o
   8   0   8      118.18      110.59      1.60 o
  10   0   8        7.20        5.90      0.64 o
 -11   1   8      137.48      135.93      4.32 o
 -10   1   8        4.33        5.63      0.54 o
  -9   1   8       61.51       55.16      1.52 o
  -8   1   8      268.69      236.04      2.00 o
  -7   1   8      821.34      749.93      3.11 o
  -6   1   8       75.69       76.07      1.03 o
  -5   1   8       84.75       96.71      1.05 o
  -4   1   8      200.04      212.76      2.96 o
  -3   1   8      156.58      141.51      2.47 o
  -2   1   8       88.43       86.73      1.30 o
  -1   1   8      187.82      175.39      1.19 o
   0   1   8     2141.32     2113.16     18.63 o
   1   1   8        4.28        2.92      0.31 o
   2   1   8       77.26       75.14      0.89 o
   3   1   8        9.84       10.67      0.39 o
   4   1   8        7.97        8.65      0.38 o
   5   1   8      169.93      159.69      1.88 o
   6   1   8       18.11       19.07      0.65 o
   7   1   8      244.11      236.10      2.42 o
   8   1   8       34.44       32.65      1.11 o
   9   1   8      192.75      189.24      2.06 o
  10   1   8        0.13        0.43      0.47 o
  11   1   8      112.61      117.79      1.47 o
 -11   2   8       97.38      126.25      1.19 o
 -10   2   8        8.71        8.96      0.53 o
  -9   2   8       19.22       15.35      0.54 o
  -8   2   8       19.77       22.71      0.72 o
  -7   2   8      135.17      127.66      1.30 o
  -6   2   8       24.83       26.63      0.62 o
  -5   2   8      387.33      418.40      3.75 o
  -4   2   8       52.83       68.01      3.21 o
  -3   2   8        2.10        3.34      0.63 o
  -2   2   8      543.86      560.89     12.12 o
  -1   2   8       79.32       85.75      2.11 o
   0   2   8      193.59      180.00      1.58 o
   1   2   8       68.55       72.70      1.27 o
   2   2   8        0.35        0.68      0.39 o
   3   2   8      101.11      120.04      3.59 o
   4   2   8      122.53      129.26      1.77 o
   5   2   8      111.41       98.88      2.27 o
   6   2   8       29.72       29.25      0.73 o
   7   2   8      182.87      173.19      2.01 o
   8   2   8       18.38       18.38      0.57 o
   9   2   8      135.20      143.72      2.18 o
  10   2   8       11.42       12.33      0.46 o
 -10   3   8       28.01       28.97      0.67 o
  -9   3   8       55.56       57.10      1.58 o
  -8   3   8       69.01       59.37      1.21 o
  -7   3   8      371.33      329.58      2.82 o
  -6   3   8       28.57       23.19      0.83 o
  -5   3   8      163.18      158.75      3.38 o
  -4   3   8        2.19        5.20      1.36 o
  -3   3   8       57.77       65.97      1.68 o
  -2   3   8        0.00       -0.18      0.69 o
  -1   3   8      127.29      133.12      1.69 o
   0   3   8       24.69       29.08      0.87 o
   1   3   8      139.33      134.02      3.13 o
   2   3   8      156.24      136.17      5.88 o
   3   3   8        2.98        1.51      0.45 o
   4   3   8       73.82       67.71      1.39 o
   5   3   8       16.26       14.64      0.72 o
   6   3   8       24.94       22.24      5.36 o
   7   3   8        0.91        1.72      0.39 o
   8   3   8      193.13      186.23      2.88 o
   9   3   8        3.38        2.90      0.37 o
  10   3   8       16.94       16.27      0.44 o
 -10   4   8       13.47       14.62      0.60 o
  -9   4   8       79.45       83.41      1.67 o
  -8   4   8        1.91        3.99      0.46 o
  -7   4   8      177.61      176.83      1.99 o
  -6   4   8       18.45       15.68      0.70 o
  -5   4   8       35.63       36.96      1.42 o
  -4   4   8       97.41       89.05      1.48 o
  -3   4   8     1098.02     1172.39     18.92 o
  -2   4   8      712.66      728.38     20.98 o
  -1   4   8        0.65        0.00      0.81 o
   0   4   8       55.82       55.93      1.76 o
   1   4   8      317.25      285.03      2.84 o
   2   4   8        1.76        1.76      0.62 o
   3   4   8       80.64       64.47      1.39 o
   4   4   8        4.01        1.75      0.52 o
   5   4   8      536.16      476.49     15.89 o
   6   4   8        3.22        3.13      0.57 o
   7   4   8       12.36       12.52      0.89 o
   8   4   8        0.03       -0.28      0.57 o
   9   4   8       10.76       12.93      0.41 o
  -9   5   8        0.08        0.21      0.40 o
  -8   5   8       17.34       17.39      0.80 o
  -7   5   8      186.16      203.16     11.01 o
  -6   5   8       19.11       17.59      0.64 o
  -5   5   8       30.73       28.67      0.65 o
  -4   5   8      175.33      200.04      1.69 o
  -3   5   8        1.37        3.37      0.80 o
  -2   5   8       33.60       44.58      1.60 o
  -1   5   8      165.51      166.87      2.76 o
   0   5   8       80.68       71.26      2.03 o
   1   5   8       12.57       16.72      0.99 o
   2   5   8       64.26       68.10      1.92 o
   3   5   8      172.97      159.16      2.88 o
   4   5   8       58.52       54.05      1.68 o
   5   5   8       17.73       16.58      1.02 o
   6   5   8       78.82       70.23      1.75 o
   7   5   8        1.97        3.50      0.58 o
   8   5   8        0.22        0.64      0.47 o
  -7   6   8        2.87        4.01      0.41 o
  -6   6   8       12.07       12.02      0.66 o
  -5   6   8      253.51      280.60      2.38 o
  -4   6   8       36.13       35.82      0.93 o
  -3   6   8        0.52        0.62      0.48 o
  -2   6   8      144.00      149.04      6.69 o
  -1   6   8        1.98        2.09      0.76 o
   0   6   8      287.01      295.16     12.61 o
   1   6   8        7.38        6.33      0.80 o
   2   6   8        4.28        4.00      0.73 o
   3   6   8        0.68        0.85      0.69 o
   4   6   8        3.49        3.79      0.62 o
   5   6   8        1.06        1.64      0.58 o
   6   6   8       71.71       79.71      1.45 o
  -4   7   8      122.71      121.45      1.51 o
  -3   7   8       42.45       41.82      1.07 o
  -2   7   8        4.07        2.89      0.48 o
  -1   7   8       34.47       36.15      1.14 o
   0   7   8       34.30       34.30      1.05 o
   1   7   8        4.88        4.61      0.58 o
   2   7   8      182.42      180.47      2.51 o
   3   7   8        6.44        4.48      0.55 o
   4   7   8        5.66        5.77      0.51 o
 -11   0   9       16.50       19.81      0.83 o
  -9   0   9      138.01      121.10      2.45 o
  -7   0   9       19.56       21.26      0.90 o
  -5   0   9      200.42      188.41      4.12 o
  -3   0   9      441.66      473.49      4.07 o
  -1   0   9        0.08        3.68      0.92 o
   1   0   9       32.92       35.32      0.63 o
   3   0   9      156.36      173.03      2.62 o
   5   0   9      385.01      372.02      8.50 o
   7   0   9        4.83        4.79      0.58 o
   9   0   9        3.30        3.77      0.62 o
 -11   1   9        9.45        8.60      0.52 o
 -10   1   9        9.73        9.29      0.52 o
  -9   1   9      299.29      273.13      2.54 o
  -8   1   9      126.91      117.61      1.24 o
  -7   1   9      173.89      156.83      1.80 o
  -6   1   9       31.71       30.08      0.59 o
  -5   1   9      217.06      212.70      1.83 o
  -4   1   9       58.90       63.93      1.40 o
  -3   1   9      158.14      173.99      2.36 o
  -2   1   9       59.87       69.56      1.11 o
  -1   1   9      404.56      384.09      2.49 o
   0   1   9      482.38      439.46      9.62 o
   1   1   9       32.27       32.80      0.49 o
   2   1   9      206.78      215.19      1.38 o
   3   1   9       79.14       88.45      4.11 o
   4   1   9        0.85        0.65      0.31 o
   5   1   9        5.86        7.42      0.40 o
   6   1   9        0.18        0.10      0.41 o
   7   1   9       30.46       29.10      0.72 o
   8   1   9       73.77       75.61      2.58 o
   9   1   9       80.08       79.55      1.74 o
  10   1   9       29.55       33.02      0.95 o
 -11   2   9        0.53        1.02      0.47 o
 -10   2   9        0.01        0.71      0.66 o
  -9   2   9       36.44       30.67      0.69 o
  -8   2   9       51.86       56.38      1.19 o
  -7   2   9       18.73       16.01      0.47 o
  -6   2   9      722.99      700.65      3.83 o
  -5   2   9       65.55       63.30      0.91 o
  -4   2   9       48.84       55.18      0.94 o
  -3   2   9       21.04       27.71      0.69 o
  -2   2   9      446.72      476.50      3.67 o
  -1   2   9        0.37        1.61      0.44 o
   0   2   9       92.23       97.27      1.38 o
   1   2   9     1526.09     1476.32      9.64 o
   2   2   9      160.61      165.83      2.71 o
   3   2   9        1.96        3.13      1.89 o
   4   2   9        0.56        0.99      0.80 o
   5   2   9       40.09       41.09      1.86 o
   6   2   9        0.53        0.26      0.44 o
   7   2   9      173.48      168.14      2.26 o
   8   2   9        1.75        2.40      0.46 o
   9   2   9        4.44        3.79      0.39 o
  10   2   9        0.03       -0.26      0.32 o
 -10   3   9       23.68       26.48      0.86 o
  -9   3   9        0.60        1.25      0.42 o
  -8   3   9        0.20        2.88      2.01 o
  -7   3   9       14.62       12.68      0.64 o
  -6   3   9       19.85       20.55      0.81 o
  -5   3   9        2.94        2.44      0.49 o
  -4   3   9      536.96      532.82     13.59 o
  -3   3   9       30.30       29.72      0.87 o
  -2   3   9        0.13        0.92      0.83 o
  -1   3   9       25.60       20.49      1.12 o
   0   3   9       10.03       10.33      0.65 o
   1   3   9      523.35      515.27      3.86 o
   2   3   9       59.84       58.89      1.28 o
   3   3   9        1.75        1.90      0.79 o
   4   3   9       11.05       10.10      0.62 o
   5   3   9      504.71      445.73      8.18 o
   6   3   9      188.06      169.46      1.66 o
   7   3   9       16.16       13.74      0.93 o
   8   3   9       33.81       35.58      2.02 o
   9   3   9      160.65      162.44      1.35 o
  -9   4   9        0.49        0.64      0.36 o
  -8   4   9        8.18       11.16      0.53 o
  -7   4   9      176.35      175.61      2.76 o
  -6   4   9       35.82       37.15      0.97 o
  -5   4   9       14.84       14.20      0.67 o
  -4   4   9        4.75        3.38      0.51 o
  -3   4   9       28.21       33.70      0.94 o
  -2   4   9      170.55      168.70      6.92 o
  -1   4   9      111.55      119.55      2.58 o
   0   4   9        7.84       11.84      0.91 o
   1   4   9      394.95      359.21      4.37 o
   2   4   9        7.04        5.49      0.54 o
   3   4   9       63.10       48.12      2.16 o
   4   4   9       23.38       18.55      0.83 o
   5   4   9       11.19       10.57      0.66 o
   6   4   9        3.45        3.73      0.68 o
   7   4   9       73.73       66.44      1.68 o
   8   4   9        2.23        1.51      0.50 o
  -8   5   9       14.11        9.61      0.59 o
  -7   5   9        4.03        3.16      0.37 o
  -6   5   9        0.51        2.53      1.71 o
  -5   5   9       13.88       15.92      0.87 o
  -4   5   9       47.49       41.03      0.75 o
  -3   5   9      186.41      187.09      3.53 o
  -2   5   9      199.39      203.48      3.89 o
  -1   5   9       39.24       36.86      1.06 o
   0   5   9       37.29       40.97      1.53 o
   1   5   9      147.66      149.60      2.85 o
   2   5   9       73.39       57.81      1.79 o
   3   5   9      384.05      329.56      4.04 o
   4   5   9       26.22       22.91      1.16 o
   5   5   9       50.32       43.08      1.40 o
   6   5   9      119.25      106.34      1.94 o
   7   5   9       94.83       92.45      1.59 o
  -6   6   9       13.87       12.37      0.55 o
  -5   6   9        2.00        0.67      0.41 o
  -4   6   9       63.54       64.71      1.51 o
  -3   6   9        2.67        3.12      0.46 o
  -2   6   9        0.07        0.54      0.48 o
  -1   6   9      114.65      116.35      6.16 o
   0   6   9        3.49        3.34      0.71 o
   1   6   9       40.31       38.23      0.95 o
   2   6   9        0.03        1.46      0.66 o
   3   6   9      180.86      195.06      2.72 o
   4   6   9        2.86        3.72      0.56 o
   5   6   9        3.79        3.25      0.52 o
   6   6   9        6.41        7.05      0.45 o
  -3   7   9       13.13       12.35      0.53 o
  -2   7   9        2.02        0.97      0.47 o
  -1   7   9       27.64       34.53      0.96 o
   0   7   9       11.38       11.47      0.60 o
   1   7   9        6.65        4.75      0.60 o
   2   7   9       74.44       77.22      1.68 o
   3   7   9       15.43       11.88      0.60 o
 -10   0  10       92.96       92.93      1.78 o
  -8   0  10      142.86      124.01      2.05 o
  -6   0  10      136.80      126.10      4.00 o
  -4   0  10      107.31      108.74      6.25 o
  -2   0  10        1.37        2.59      0.82 o
   0   0  10       15.92       16.28      1.03 o
   2   0  10      212.83      204.13      2.13 o
   4   0  10      314.37      287.33      3.60 o
   6   0  10       35.38       37.84      1.00 o
   8   0  10      833.94      859.45      5.85 o
  10   0  10      325.27      348.69      2.58 o
 -11   1  10        1.99        2.41      0.44 o
 -10   1  10        1.32        0.88      0.59 o
  -9   1  10       18.85       18.15      0.89 o
  -8   1  10       75.16       70.90      1.26 o
  -7   1  10       41.95       39.41      0.77 o
  -6   1  10      178.01      163.08      1.53 o
  -5   1  10       98.05       94.86      1.21 o
  -4   1  10      282.58      293.99      3.28 o
  -3   1  10       24.54       27.56      0.61 o
  -2   1  10       18.96       23.30      0.68 o
  -1   1  10       50.63       57.75      2.00 o
   0   1  10        5.04        5.69      0.47 o
   1   1  10        4.44        3.32      0.38 o
   2   1  10       75.78       81.41      1.27 o
   3   1  10      616.07      591.75      4.37 o
   4   1  10      335.22      336.23      8.81 o
   5   1  10        9.99       10.60      0.50 o
   6   1  10       12.74       11.29      0.48 o
   7   1  10       25.52       23.90      0.63 o
   8   1  10       66.80       71.12      1.64 o
   9   1  10       97.86      103.38      1.27 o
 -10   2  10      214.48      211.09      2.42 o
  -9   2  10      110.72      118.66      9.41 o
  -8   2  10      192.94      170.77      1.95 o
  -7   2  10       36.14       31.35      0.70 o
  -6   2  10      232.37      212.27      3.52 o
  -5   2  10       24.64       25.47      0.63 o
  -4   2  10        0.16       -0.11      0.41 o
  -3   2  10       56.55       57.74      1.19 o
  -2   2  10        7.36        9.74      0.45 o
  -1   2  10       12.54       16.76      0.58 o
   0   2  10      202.02      228.62      1.76 o
   1   2  10      544.68      544.73      5.77 o
   2   2  10      199.10      200.15      1.51 o
   3   2  10       14.48       16.59      0.96 o
   4   2  10        8.29        7.32      0.71 o
   5   2  10       23.62       23.03      0.67 o
   6   2  10      165.52      170.28      2.28 o
   7   2  10       43.86       46.64      0.97 o
   8   2  10      137.32      146.82      1.53 o
   9   2  10       13.84       12.85      0.46 o
 -10   3  10       15.81       18.33      0.63 o
  -9   3  10       23.12       26.84      1.00 o
  -8   3  10        0.10        0.33      0.51 o
  -7   3  10      126.39      118.75      1.66 o
  -6   3  10        8.63        8.84      0.78 o
  -5   3  10       60.22       57.88      1.79 o
  -4   3  10        8.19        7.73      0.62 o
  -3   3  10      212.10      235.27      3.58 o
  -2   3  10       31.81       35.01      2.93 o
  -1   3  10      117.61      123.95      9.17 o
   0   3  10       69.79       65.86      1.33 o
   1   3  10      807.71      783.27      4.55 o
   2   3  10      250.97      236.35      2.52 o
   3   3  10       69.81       65.61      1.35 o
   4   3  10      112.29      110.89      1.36 o
   5   3  10      127.85      116.65      2.29 o
   6   3  10      182.09      182.39      1.62 o
   7   3  10        8.17        9.25      0.92 o
   8   3  10       31.11       28.74      0.77 o
  -8   4  10       88.72       86.89      1.62 o
  -7   4  10        0.07        0.47      0.60 o
  -6   4  10        0.02        0.02      0.43 o
  -5   4  10      159.83      144.79      2.46 o
  -4   4  10      306.82      316.43      2.67 o
  -3   4  10       77.84       71.98      2.09 o
  -2   4  10      128.35      130.17      2.78 o
  -1   4  10      143.92      140.29      2.84 o
   0   4  10        6.48        4.82      0.76 o
   1   4  10      255.09      220.80      3.46 o
   2   4  10      112.36       98.38      1.67 o
   3   4  10        0.30        0.68      0.54 o
   4   4  10        6.49        4.95      0.52 o
   5   4  10       31.54       26.14      1.19 o
   6   4  10      157.54      135.43      2.32 o
   7   4  10       10.33        9.01      0.65 o
   8   4  10       20.13       25.88      0.76 o
  -7   5  10        1.58        2.87      0.34 o
  -6   5  10      305.40      328.71      9.12 o
  -5   5  10       32.67       39.68      0.86 o
  -4   5  10       52.26       64.51      1.76 o
  -3   5  10      113.14      109.77      2.34 o
  -2   5  10        1.14        0.21      0.54 o
  -1   5  10      183.63      202.83      3.01 o
   0   5  10      316.60      315.26      2.79 o
   1   5  10       14.92       11.67      0.99 o
   2   5  10       97.40       94.44      2.18 o
   3   5  10        4.00        3.41      0.64 o
   4   5  10        9.17        8.23      0.73 o
   5   5  10       85.55       90.94      1.83 o
   6   5  10        3.18        2.70      0.47 o
   7   5  10       24.11       28.79      0.76 o
  -5   6  10        1.20        2.22      0.62 o
  -4   6  10       12.79       16.17      0.74 o
  -3   6  10       18.27       20.56      0.93 o
  -2   6  10       35.38       45.45      1.06 o
  -1   6  10       38.33       38.93      0.88 o
   0   6  10        0.77        0.33      0.44 o
   1   6  10        4.48        4.74      0.61 o
   2   6  10       23.18       25.57      0.73 o
   3   6  10        4.32        4.31      0.57 o
   4   6  10       61.59       71.27      1.39 o
   5   6  10        2.65        3.72      0.33 o
  -1   7  10       48.83       58.96      0.95 o
   0   7  10       32.73       36.57      0.80 o
   1   7  10        4.13        5.25      0.41 o
  -9   0  11      153.36      147.19      2.26 o
  -7   0  11      247.74      240.88      5.36 o
  -5   0  11      163.62      158.11      2.05 o
  -3   0  11      124.21      110.18      2.57 o
  -1   0  11       49.30       50.37      1.71 o
   1   0  11      438.16      431.83      4.85 o
   3   0  11       75.40       71.12      1.37 o
   5   0  11       85.71       82.78      1.99 o
   7   0  11      270.04      284.01      3.29 o
   9   0  11      733.60      770.61      4.36 o
 -10   1  11        2.69        3.53      0.47 o
  -9   1  11       84.09       82.20      2.41 o
  -8   1  11        0.10       -0.31      0.45 o
  -7   1  11      220.87      215.68      2.68 o
  -6   1  11       51.71       48.89      0.99 o
  -5   1  11      367.56      341.93      2.67 o
  -4   1  11        6.30        7.10      0.48 o
  -3   1  11       73.26       76.47      1.20 o
  -2   1  11      287.82      284.29      2.83 o
  -1   1  11       56.12       54.53      1.25 o
   0   1  11       25.58       26.36      0.88 o
   1   1  11       13.12       13.62      0.56 o
   2   1  11       10.13        8.74      0.56 o
   3   1  11       16.18       13.81      0.97 o
   4   1  11       31.70       26.79      1.17 o
   5   1  11      155.62      147.16      1.93 o
   6   1  11        0.00        0.15      0.52 o
   7   1  11        9.27        8.91      0.52 o
   8   1  11       47.45       48.78      1.30 o
   9   1  11        0.38        0.49      0.49 o
 -10   2  11        0.76        2.05      0.42 o
  -9   2  11       31.61       29.95      1.04 o
  -8   2  11      256.47      249.90      3.19 o
  -7   2  11      836.84      777.89     10.17 o
  -6   2  11       31.75       30.04      1.34 o
  -5   2  11        5.26        4.15      0.39 o
  -4   2  11        0.05        0.42      0.41 o
  -3   2  11      246.03      243.63      2.11 o
  -2   2  11       38.18       40.62      0.91 o
  -1   2  11      109.84      103.49      1.37 o
   0   2  11      642.35      602.23      7.06 o
   1   2  11      742.48      709.92      5.31 o
   2   2  11      109.16      103.45      1.40 o
   3   2  11       19.19       17.40      0.51 o
   4   2  11       19.26       20.16      0.50 o
   5   2  11        0.04        0.10      0.35 o
   6   2  11       17.34       16.69      0.57 o
   7   2  11        2.93        2.84      0.39 o
   8   2  11        0.02        0.20      0.54 o
  -9   3  11        2.40        3.02      0.46 o
  -8   3  11       19.18       15.54      0.84 o
  -7   3  11       20.74       19.55      0.69 o
  -6   3  11       17.71       15.50      0.72 o
  -5   3  11       18.58       20.49      0.80 o
  -4   3  11        0.76        0.74      0.45 o
  -3   3  11      103.53      108.52      8.27 o
  -2   3  11      413.69      440.15     14.50 o
  -1   3  11      143.64      155.10      9.68 o
   0   3  11      719.04      739.22      9.06 o
   1   3  11      238.50      220.69      4.07 o
   2   3  11      187.33      175.79      2.28 o
   3   3  11        2.46        3.38      0.38 o
   4   3  11       14.37       16.08      0.48 o
   5   3  11       66.64       69.29      4.75 o
   6   3  11      151.13      152.11      1.69 o
   7   3  11       45.49       44.41      0.81 o
  -8   4  11       22.42       24.47      0.79 o
  -7   4  11        1.98        1.84      0.43 o
  -6   4  11       10.79        9.96      0.52 o
  -5   4  11       35.56       33.52      0.86 o
  -4   4  11      129.60      138.93      2.92 o
  -3   4  11       34.29       37.48      1.50 o
  -2   4  11       12.88       10.26      0.97 o
  -1   4  11       28.09       28.06      1.39 o
   0   4  11       73.88       75.75      2.09 o
   1   4  11        2.88        0.61      0.73 o
   2   4  11       36.90       40.53      1.51 o
   3   4  11       48.81       47.14      1.59 o
   4   4  11       68.34       65.79      1.78 o
   5   4  11       73.06       68.97      1.68 o
   6   4  11        4.56        4.82      0.51 o
   7   4  11       66.56       67.01      1.21 o
  -6   5  11       77.57       84.08      1.50 o
  -5   5  11        5.95        8.46      0.62 o
  -4   5  11      129.54      131.64      2.30 o
  -3   5  11       13.85       13.31      0.91 o
  -2   5  11       54.63       55.73      1.67 o
  -1   5  11       23.14       27.22      0.81 o
   0   5  11      198.83      210.55     12.17 o
   1   5  11       47.91       43.80      1.48 o
   2   5  11        3.99        7.48      0.77 o
   3   5  11       32.74       38.57      1.32 o
   4   5  11       71.27       62.79      1.52 o
   5   5  11        9.21        9.75      0.62 o
   6   5  11       42.52       53.63      1.04 o
  -4   6  11        4.12        3.77      0.51 o
  -3   6  11      105.77      114.68      1.72 o
  -2   6  11        1.05        1.31      0.52 o
  -1   6  11      189.73      201.30      1.59 o
   0   6  11       25.48       29.93      1.38 o
   1   6  11       26.12       28.70      0.69 o
   2   6  11        0.12        1.24      0.53 o
   3   6  11       43.77       46.92      1.06 o
  -8   0  12       15.04       14.55      0.82 o
  -6   0  12        7.75        8.85      0.59 o
  -4   0  12      345.55      351.52     19.92 o
  -2   0  12       96.23       86.16      2.36 o
   0   0  12       27.58       29.20      1.35 o
   2   0  12       48.94       43.69      1.65 o
   4   0  12        0.60        0.46      0.75 o
   6   0  12        2.26        1.99      0.69 o
   8   0  12       36.28       40.93      1.13 o
  -9   1  12       69.82       72.07      1.39 o
  -8   1  12      109.46       99.32      1.90 o
  -7   1  12      108.89      108.82      1.32 o
  -6   1  12      177.27      169.22      2.12 o
  -5   1  12        5.94        5.22      0.53 o
  -4   1  12        5.58        4.42      0.48 o
  -3   1  12        0.10       -0.05      0.45 o
  -2   1  12       80.86       78.19      1.57 o
  -1   1  12       76.46       70.27      1.49 o
   0   1  12       63.28       62.82      1.39 o
   1   1  12       37.21       36.30      1.39 o
   2   1  12       35.72       31.05      1.05 o
   3   1  12      178.04      171.54      2.37 o
   4   1  12      117.26      112.50      1.87 o
   5   1  12      175.01      163.52      4.71 o
   6   1  12       25.92       22.39      0.81 o
   7   1  12       12.62       10.87      0.67 o
   8   1  12        8.06        8.17      0.90 o
  -9   2  12       81.78       82.91      1.40 o
  -8   2  12       36.40       36.24      1.16 o
  -7   2  12       10.66       11.45      0.72 o
  -6   2  12      118.17      117.08      1.97 o
  -5   2  12      105.02      101.83      1.33 o
  -4   2  12      109.24      111.29      1.46 o
  -3   2  12       10.70        9.77      0.52 o
  -2   2  12        1.03        1.01      0.55 o
  -1   2  12       22.36       21.57      0.79 o
   0   2  12      714.78      660.92      6.89 o
   1   2  12       76.03       70.83      1.78 o
   2   2  12       20.58       18.96      0.54 o
   3   2  12        0.15        0.43      0.36 o
   4   2  12       82.34       86.62      1.14 o
   5   2  12      132.72      137.65      1.68 o
   6   2  12       18.54       19.81      0.63 o
   7   2  12        0.21       -0.43      0.43 o
  -8   3  12       21.78       19.04      0.76 o
  -7   3  12        0.03       -0.02      0.54 o
  -6   3  12        2.11        2.34      0.59 o
  -5   3  12       90.03      100.16      5.06 o
  -4   3  12       41.27       41.58      2.42 o
  -3   3  12       27.05       27.58      2.21 o
  -2   3  12      139.79      144.77      8.69 o
  -1   3  12        7.33        8.81      0.65 o
   0   3  12       12.50       18.30      1.78 o
   1   3  12      277.85      272.18      2.58 o
   2   3  12        1.93        1.83      0.48 o
   3   3  12       68.22       65.07      1.46 o
   4   3  12        1.22        1.31      0.48 o
   5   3  12      301.43      303.51      3.61 o
   6   3  12        0.20       -0.41      0.41 o
  -7   4  12       15.77       13.64      0.66 o
  -6   4  12       43.81       46.26      1.31 o
  -5   4  12       84.94       81.63      1.83 o
  -4   4  12        9.47        7.97      0.77 o
  -3   4  12      130.07      135.11      2.55 o
  -2   4  12       96.65       88.58      2.13 o
  -1   4  12        0.01        0.92      0.73 o
   0   4  12       82.92       85.41      2.15 o
   1   4  12        0.86        1.05      0.66 o
   2   4  12      140.24      140.61      2.60 o
   3   4  12      290.66      269.68      3.38 o
   4   4  12       23.33       24.42      1.05 o
   5   4  12       12.04       13.27      0.75 o
   6   4  12       11.16       11.57      0.58 o
  -6   5  12       21.95       22.86      0.70 o
  -5   5  12        3.41        4.52      0.48 o
  -4   5  12        3.37        4.19      0.54 o
  -3   5  12      222.71      226.37      2.85 o
  -2   5  12        0.60        0.43      0.57 o
  -1   5  12       90.22       96.10      1.99 o
   0   5  12       95.54      101.39      2.07 o
   1   5  12       50.02       54.73      1.26 o
   2   5  12        5.81        8.06      0.49 o
   3   5  12        5.66        7.15      0.64 o
   4   5  12       29.88       25.85      0.86 o
   5   5  12        3.72        3.09      0.40 o
  -2   6  12       21.83       21.62      0.72 o
  -1   6  12       50.46       55.84      1.14 o
   0   6  12       52.17       60.34      1.19 o
   1   6  12        9.95       12.59      0.58 o
   2   6  12       17.98       13.94      0.55 o
  -7   0  13       38.14       40.08      1.59 o
  -5   0  13      311.01      292.51      3.97 o
  -3   0  13      290.47      277.64      4.04 o
  -1   0  13      389.29      353.77      4.61 o
   1   0  13       41.53       36.44      1.56 o
   3   0  13      592.85      527.91      5.45 o
   5   0  13      215.50      210.99      3.19 o
   7   0  13        7.64        8.80      0.64 o
  -8   1  13      102.86      105.30      1.64 o
  -7   1  13       51.56       49.06      0.82 o
  -6   1  13      460.16      447.79      3.20 o
  -5   1  13        5.87        5.64      0.43 o
  -4   1  13       55.46       56.27      1.59 o
  -3   1  13       31.32       30.86      1.19 o
  -2   1  13       75.90       68.86      1.93 o
  -1   1  13       16.36       14.01      0.78 o
   0   1  13        9.73        8.35      0.65 o
   1   1  13       36.83       37.29      1.27 o
   2   1  13      152.44      142.15      2.01 o
   3   1  13        3.75        3.09      0.54 o
   4   1  13        1.07        0.83      0.49 o
   5   1  13       17.15       13.98      1.10 o
   6   1  13        0.13        0.32      0.41 o
   7   1  13       37.21       37.46      0.72 o
  -8   2  13        3.01        4.05      0.47 o
  -7   2  13        1.16        0.53      0.50 o
  -6   2  13      155.27      151.64      1.71 o
  -5   2  13        0.77        1.08      0.39 o
  -4   2  13        2.58        2.24      0.42 o
  -3   2  13       60.02       61.03      1.42 o
  -2   2  13       14.71       13.87      0.56 o
  -1   2  13        1.71        1.60      0.47 o
   0   2  13       18.19       18.26      1.03 o
   1   2  13       19.26       21.10      0.66 o
   2   2  13        8.44        8.86      0.46 o
   3   2  13       15.48       15.00      1.00 o
   4   2  13        8.53        7.84      0.62 o
   5   2  13       97.18      103.37      5.02 o
   6   2  13      165.56      177.09     11.11 o
  -7   3  13       75.95       75.09      1.43 o
  -6   3  13        8.23        7.98      0.66 o
  -5   3  13       30.88       30.27      1.17 o
  -4   3  13      269.05      288.03     14.80 o
  -3   3  13       68.50       69.18      4.87 o
  -2   3  13        3.02        2.09      0.54 o
  -1   3  13       80.04       80.71      1.45 o
   0   3  13       10.90       13.66      0.67 o
   1   3  13      113.15      114.23      2.73 o
   2   3  13        7.10       12.48      4.70 o
   3   3  13        6.03        5.71      0.54 o
   4   3  13       60.71       68.54      1.83 o
   5   3  13       29.55       29.96      1.68 o
  -6   4  13       16.54       17.98      0.71 o
  -5   4  13        4.13        5.46      0.56 o
  -4   4  13       64.41       70.26      1.61 o
  -3   4  13       23.94       24.96      1.10 o
  -2   4  13       85.63       90.98      1.96 o
  -1   4  13       16.34       19.13      1.02 o
   0   4  13       12.70       14.20      0.91 o
   1   4  13      596.03      615.65      4.98 o
   2   4  13       76.60       81.56      1.80 o
   3   4  13       51.29       52.91      1.36 o
   4   4  13       35.23       33.09      0.99 o
   5   4  13      104.57      119.73      1.49 o
  -4   5  13        1.63        1.21      0.44 o
  -3   5  13       66.25       69.97      1.37 o
  -2   5  13       20.58       26.06      0.94 o
  -1   5  13        7.24        6.75      0.60 o
   0   5  13        4.76        4.86      0.55 o
   1   5  13        1.62        2.02      0.50 o
   2   5  13       19.02       18.54      0.75 o
   3   5  13       12.40       18.47      0.66 o
  -6   0  14      507.04      508.84      4.48 o
  -4   0  14       93.64       98.51      2.30 o
  -2   0  14       16.54       19.18      1.21 o
   0   0  14       13.96       12.54      1.04 o
   2   0  14        1.14        1.31      0.70 o
   4   0  14       61.46       58.86      1.65 o
   6   0  14        4.01        3.58      0.50 o
  -7   1  14       78.60       75.89      1.27 o
  -6   1  14      110.78      115.37      1.72 o
  -5   1  14       27.03       26.45      0.63 o
  -4   1  14       55.94       50.82      1.45 o
  -3   1  14       81.99       79.35      1.47 o
  -2   1  14        7.67        8.08      0.63 o
  -1   1  14      109.90      108.57      1.76 o
   0   1  14        1.14        1.52      0.52 o
   1   1  14       22.81       23.02      1.74 o
   2   1  14       51.46       53.82      1.20 o
   3   1  14      120.51      112.35      1.98 o
   4   1  14       11.10        9.26      0.54 o
   5   1  14        3.32        3.44      0.43 o
   6   1  14        6.86        8.12      0.39 o
  -7   2  14       50.77       52.23      1.05 o
  -6   2  14       60.36       63.92      1.03 o
  -5   2  14        3.10        2.61      0.35 o
  -4   2  14       52.95       50.50      0.84 o
  -3   2  14       33.01       32.30      0.71 o
  -2   2  14       91.94       92.51      1.38 o
  -1   2  14        5.66        5.47      0.43 o
   0   2  14      163.24      160.34      1.97 o
   1   2  14        1.40        0.27      0.65 o
   2   2  14       97.92      102.71      3.96 o
   3   2  14        8.22        8.47      0.78 o
   4   2  14      115.58      122.08      9.60 o
   5   2  14        5.48        7.82      0.56 o
  -6   3  14       15.93       17.47      0.68 o
  -5   3  14      160.75      157.36      2.12 o
  -4   3  14       56.35       57.48      1.42 o
  -3   3  14       23.71       24.29      1.39 o
  -2   3  14      122.45      127.61      3.25 o
  -1   3  14        0.00       -0.35      0.60 o
   0   3  14       85.11       80.11      1.25 o
   1   3  14     1230.77     1262.01      4.61 o
   2   3  14      153.57      186.80      3.57 o
   3   3  14        0.04       -0.08      0.47 o
   4   3  14       58.69       60.30      1.12 o
  -5   4  14        6.93        7.67      0.46 o
  -4   4  14        1.89        1.66      0.46 o
  -3   4  14       95.96       98.53      1.67 o
  -2   4  14        4.98        4.80      0.56 o
  -1   4  14      114.64      119.03      1.95 o
   0   4  14      384.16      396.97      3.42 o
   1   4  14        3.81        2.65      0.51 o
   2   4  14       26.48       31.39      0.92 o
  -1   5  14      113.60      127.21      1.51 o
  -5   0  15       61.22       64.18      1.53 o
  -3   0  15       72.23       74.09      1.87 o
  -1   0  15      187.20      189.05      3.02 o
   1   0  15       34.07       37.83      1.42 o
   3   0  15       85.93       83.95      1.82 o
   5   0  15        0.91        1.57      0.47 o
  -6   1  15       30.21       32.77      0.67 o
  -5   1  15      115.47      113.93      2.69 o
  -4   1  15       74.13       73.70      1.20 o
  -3   1  15       30.71       32.34      1.15 o
  -2   1  15       13.30       10.65      0.60 o
  -1   1  15       38.25       35.87      1.23 o
   0   1  15        0.41       -0.05      0.47 o
   1   1  15       43.66       44.75      1.52 o
   2   1  15        0.22        0.16      0.53 o
   3   1  15        0.01       -0.08      0.42 o
   4   1  15       45.13       45.47      1.03 o
   5   1  15      120.39      126.22      1.60 o
  -5   2  15       71.70       77.35      0.88 o
  -4   2  15       59.62       59.93      0.73 o
  -3   2  15        0.18        0.37      0.48 o
  -2   2  15       67.45       71.06      1.15 o
  -1   2  15       60.65       55.86      1.05 o
   0   2  15       16.12       18.25      0.64 o
   1   2  15       70.91       74.40      2.42 o
   2   2  15       18.39       19.75      0.61 o
   3   2  15        4.72        5.43      0.44 o
   4   2  15        9.60       11.80      0.57 o
  -4   3  15       65.98       72.72      1.22 o
  -3   3  15      125.29      133.46      1.75 o
  -2   3  15       40.64       41.00      1.04 o
  -1   3  15       46.21       46.33      1.11 o
   0   3  15      465.75      467.20      2.24 o
   1   3  15      211.65      204.39      1.99 o
  -4   0  16      170.03      176.38      2.15 o
  -2   0  16      153.10      143.93      2.23 o
   0   0  16       40.01       35.01      1.18 o
   2   0  16       87.42       99.60      1.74 o
  -4   1  16      108.62      111.13      1.15 o
  -3   1  16       25.63       23.42      0.62 o
  -2   1  16       34.49       28.52      0.72 o
  -1   1  16       14.49       14.22      0.55 o
   0   1  16       19.55       17.52      0.58 o
   1   1  16        0.44        0.43      0.39 o
   2   1  16        0.02        0.10      0.40 o
   3   1  16       52.85       55.05      1.12 o
  -2   2  16       20.50       18.57      0.71 o
  -1   2  16        1.32        1.74      0.54 o
   0   2  16      158.12      160.31      1.93 o
   1   2  16       46.03       48.08      1.04 o
 
